# Supplementary material for: (Z,Z)-1,4-Diiodo-1,4-bis­(trimethyl­silyl)buta-1,3-diene
Source: Acta Crystallogr Sect E Struct Rep Online. 2008 Oct 31;64(Pt 11):o2235. doi: 10.1107/S160053680803482X (PMC2959778; doi:10.1107/S160053680803482X)
Supplement: Supplementary file 1 [file e-64-o2235-sup1.cif]

##############################################################################
###                                                                        ###
###        Electronic paper (Acta Crystallographica Section E)             ###
###                                                                        ###
##############################################################################
#                                                                            #
# This CIF contains the data in a paper accepted for publication in Acta     #
# Crystallographica Section E. It conforms to the requirements of Notes      #
# for Authors for Section E, and has been peer reviewed under the auspices   #
# of the IUCr Commission on Journals.                                        #
#                                                                            #
# Full details of the Crystallographic Information File format               #
# are given in the paper "The Crystallographic Information File (CIF):       #
# a New Standard Archive File for Crystallography" by S. R. Hall, F. H.      #
# Allen and I. D. Brown [Acta Cryst. (1991), A47, 655-685].                  #
#                                                                            #
# The current version of the core CIF dictionary is obtainable from          #
# ftp://ftp.iucr.org/pub/cif_core.dic. The current version number is 2.4.    #
#                                                                            #
# Software is freely available for graphical display of the structure(s) in  #
# this CIF.  For information consult the CIF home page http://www.iucr.org/  #
# cif/home.html                                                              #
#                                                                            #
# This file may be used for bona fide research purposes within the           #
# scientific community so long as proper attribution is given to the journal # 
# article from which it was obtained.                                        #
#                                                                            #
##############################################################################
                                             
data_global
_audit_creation_method     SHELXL-97
_journal_date_recd_electronic     2008-10-23
_journal_date_accepted     2008-10-24
_journal_name_full     'Acta Crystallographica, Section E'
_journal_year     2008
_journal_volume     64
_journal_issue     11
_journal_page_first     o2235
_journal_page_last     o2235
_journal_paper_category     QO
_journal_coeditor_code     SU2074
_publ_contact_author_name     'Jan W. Bats'
_publ_contact_author_address
;
 Institut f\"ur Organische Chemie
 Universit\"at Frankfurt
 Max-von-Laue-Strasse 7
 D-60438 Frankfurt am Main
 Germany
;
_publ_contact_author_email     bats@chemie.uni-frankfurt.de
_publ_contact_author_fax     '+49 69 79829515'
_publ_contact_author_phone     '+49 69 79829124'
_publ_section_title
;
(<i>Z</i>,<i>Z</i>)-1,4-Diiodo-1,4-bis(trimethylsilyl)buta-1,3-diene
;
loop_
    _publ_author_name
    _publ_author_address
    'Bats, Jan W.'
;
 Institut f\"ur Organische Chemie
 Universit\"at Frankfurt
 Max-von-Laue-Strasse 7
 D-60438 Frankfurt am Main
 Germany
;
    'Urschel, Birgit'
;
 Institut f\"ur Anorganische Chemie
 Universit\"at Frankfurt
 Max-von-Laue-Strasse 7
 D-60438 Frankfurt am Main
 Germany
;
    'M\"uller, Thomas'
;
Institut f\"ur Reine und Angewandte Chemie
Universit\"at Oldenburg
Carl-von-Ossietzky-Strasse 9-11
D-26129 Oldenburg
Germany
;
data_I
_audit_creation_method     SHELXL-97
_chemical_name_systematic
;
(<i>Z</i>,<i>Z</i>)-1,4-Diiodo-1,4-bis(trimethylsilyl)buta-1,3-diene
;
_chemical_name_common     ?
_chemical_formula_moiety     'C10 H20 I2 Si2'
_chemical_formula_sum     'C10 H20 I2 Si2'
_chemical_formula_iupac     'C10 H20 I2 Si2'
_chemical_formula_weight     450.24
_chemical_melting_point     ?
_symmetry_cell_setting     triclinic
_symmetry_space_group_name_H-M     'P -1'
_symmetry_space_group_name_Hall     '-P 1'
loop_
    _symmetry_equiv_pos_as_xyz
    'x, y, z'
    '-x, -y, -z'
_cell_length_a     6.3553(17)
_cell_length_b     11.502(2)
_cell_length_c     11.698(2)
_cell_angle_alpha     103.027(13)
_cell_angle_beta     90.555(17)
_cell_angle_gamma     90.99(2)
_cell_volume     832.9(3)
_cell_formula_units_Z     2
_cell_measurement_reflns_used     124
_cell_measurement_theta_min     3
_cell_measurement_theta_max     23
_cell_measurement_temperature     155(2)
_exptl_crystal_description     block
_exptl_crystal_colour     colorless
_exptl_crystal_size_max     0.46
_exptl_crystal_size_mid     0.36
_exptl_crystal_size_min     0.28
_exptl_crystal_density_diffrn     1.795
_exptl_crystal_density_meas     ?
_exptl_crystal_density_method     'not measured'
_exptl_crystal_F_000     428
_exptl_absorpt_coefficient_mu     3.892
_exptl_absorpt_correction_type     multi-scan
_exptl_absorpt_process_details     '(SADABS; Sheldrick, 2000)'
_exptl_absorpt_correction_T_min     0.275
_exptl_absorpt_correction_T_max     0.336
_exptl_special_details
;
;
_diffrn_ambient_temperature     155(2)
_diffrn_radiation_type     MoK\a
_diffrn_radiation_wavelength     0.71073
_diffrn_radiation_source     'normal-focus sealed tube'
_diffrn_radiation_monochromator     graphite
_diffrn_measurement_device_type     'Siemens SMART 1K CCD'
_diffrn_measurement_method     \w
_diffrn_detector_area_resol_mean     ?
_diffrn_reflns_number     15331
_diffrn_reflns_av_R_equivalents     0.0209
_diffrn_reflns_av_sigmaI/netI     0.0393
_diffrn_reflns_theta_min     1.8
_diffrn_reflns_theta_max     32.5
_diffrn_reflns_theta_full     30.0
_diffrn_measured_fraction_theta_max     0.950
_diffrn_measured_fraction_theta_full     0.980
_diffrn_reflns_limit_h_min     -9
_diffrn_reflns_limit_h_max     9
_diffrn_reflns_limit_k_min     -17
_diffrn_reflns_limit_k_max     17
_diffrn_reflns_limit_l_min     -17
_diffrn_reflns_limit_l_max     17
_diffrn_standards_number     325
_diffrn_standards_interval_count     ?
_diffrn_standards_interval_time     1200
_diffrn_standards_decay_%     0.0
_refine_special_details
;
Refinement of <i>F</i>^2^ against ALL reflections. The weighted <i>R</i>-factor
<i>wR</i> and goodness of fit <i>S</i> are based on <i>F</i>^2^, conventional
<i>R</i>-factors <i>R</i> are based on <i>F</i>, with <i>F</i> set to zero for
negative <i>F</i>^2^. The threshold expression of <i>F</i>^2^ >
\s(<i>F</i>^2^) is used only for calculating <i>R</i>-factors(gt) <i>etc</i>.
and is not relevant to the choice of reflections for refinement.
<i>R</i>-factors based on <i>F</i>^2^ are statistically about twice as large
as those based on <i>F</i>, and <i>R</i>- factors based on ALL data will be
even larger.
;
_reflns_number_total     5837
_reflns_number_gt     5272
_reflns_threshold_expression     I>2\s(I)
_refine_ls_structure_factor_coef     Fsqd
_refine_ls_matrix_type     full
_refine_ls_R_factor_all     0.0250
_refine_ls_R_factor_gt     0.0211
_refine_ls_wR_factor_gt     0.0566
_refine_ls_wR_factor_ref     0.0585
_refine_ls_goodness_of_fit_ref     1.034
_refine_ls_restrained_S_all     1.034
_refine_ls_number_reflns     5837
_refine_ls_number_parameters     134
_refine_ls_number_restraints     0
_refine_ls_hydrogen_treatment     constr
_refine_ls_weighting_scheme     calc
_refine_ls_weighting_details
                   'calc w=1/[\s^2^(Fo^2^)+(0.02P)^2^] where P=(Fo^2^+2Fc^2^)/3'
_atom_sites_solution_hydrogens     geom
_atom_sites_solution_primary     direct
_atom_sites_solution_secondary     difmap
_refine_ls_shift/su_max     0.002
_refine_ls_shift/su_mean     0.000
_refine_diff_density_max     1.119
_refine_diff_density_min     -0.938
_refine_ls_extinction_method     'SHELXL97 (Sheldrick, 2008)'
_refine_ls_extinction_coef     0.0130(5)
_refine_ls_extinction_expression
                                  'Fc^*^=kFc[1+0.001xFc^2^\l^3^/sin(2\q)]^-1/4^'
loop_
    _atom_type_symbol
    _atom_type_description
    _atom_type_scat_dispersion_real
    _atom_type_scat_dispersion_imag
    _atom_type_scat_source
    'C' 'C' 0.0033 0.0016
                         'International Tables Vol C Tables 4.2.6.8 and 6.1.1.4'
    'H' 'H' 0.0000 0.0000
                         'International Tables Vol C Tables 4.2.6.8 and 6.1.1.4'
    'Si' 'Si' 0.0817 0.0704
                         'International Tables Vol C Tables 4.2.6.8 and 6.1.1.4'
    'I' 'I' -0.4742 1.8119
                         'International Tables Vol C Tables 4.2.6.8 and 6.1.1.4'
_computing_data_collection     'SMART (Siemens, 1995)'
_computing_cell_refinement     'SAINT (Siemens, 1995)'
_computing_data_reduction     'SAINT (Siemens, 1995)'
_computing_structure_solution     'SHELXS97 (Sheldrick, 2008)'
_computing_structure_refinement     'SHELXL97 (Sheldrick, 2008)'
_computing_molecular_graphics     'SHELXTL (Sheldrick, 2008)'
_computing_publication_material     'SHELXL97 (Sheldrick, 2008)'
loop_
    _atom_site_type_symbol
    _atom_site_label
    _atom_site_fract_x
    _atom_site_fract_y
    _atom_site_fract_z
    _atom_site_U_iso_or_equiv
    _atom_site_adp_type
    _atom_site_calc_flag
    _atom_site_refinement_flags
    _atom_site_occupancy
    _atom_site_disorder_assembly
    _atom_site_disorder_group
    I I1 0.631493(18) 0.679368(10) 0.508829(10) 0.02900(4) Uani d . 1 . .
    I I2 0.124665(17) 0.825214(9) 0.402449(9) 0.02623(4) Uani d . 1 . .
    Si Si1 0.76330(7) 0.63323(4) 0.77198(4) 0.02223(9) Uani d . 1 . .
    Si Si2 0.47343(7) 0.86551(4) 0.19545(4) 0.02225(9) Uani d . 1 . .
    C C1 0.9715(3) 0.51656(14) 0.56130(13) 0.0211(3) Uani d . 1 . .
    H H1 1.0502 0.4804 0.6129 0.025 Uiso calc R 1 . .
    C C2 0.8224(2) 0.59143(13) 0.61143(13) 0.0198(3) Uani d . 1 . .
    C C3 0.9030(3) 0.53065(18) 0.84764(16) 0.0321(4) Uani d . 1 . .
    H H3A 0.8575 0.5446 0.9293 0.048 Uiso calc R 1 . .
    H H3B 1.0552 0.5455 0.8458 0.048 Uiso calc R 1 . .
    H H3C 0.8702 0.4478 0.8077 0.048 Uiso calc R 1 . .
    C C4 0.8577(4) 0.79022(18) 0.8278(2) 0.0405(5) Uani d . 1 . .
    H H4A 0.8270 0.8157 0.9116 0.061 Uiso calc R 1 . .
    H H4B 0.7858 0.8422 0.7848 0.061 Uiso calc R 1 . .
    H H4C 1.0098 0.7953 0.8165 0.061 Uiso calc R 1 . .
    C C5 0.4740(3) 0.62065(18) 0.79288(17) 0.0322(4) Uani d . 1 . .
    H H5A 0.4456 0.6250 0.8759 0.048 Uiso calc R 1 . .
    H H5B 0.4206 0.5442 0.7457 0.048 Uiso calc R 1 . .
    H H5C 0.4037 0.6862 0.7680 0.048 Uiso calc R 1 . .
    C C6 0.5181(3) 0.98312(14) 0.43727(13) 0.0221(3) Uani d . 1 . .
    H H6 0.6391 1.0180 0.4103 0.027 Uiso calc R 1 . .
    C C7 0.4013(3) 0.90828(14) 0.35421(13) 0.0210(3) Uani d . 1 . .
    C C8 0.6036(3) 0.71790(16) 0.16638(17) 0.0332(4) Uani d . 1 . .
    H H8A 0.7252 0.7220 0.2194 0.050 Uiso calc R 1 . .
    H H8B 0.6506 0.6974 0.0849 0.050 Uiso calc R 1 . .
    H H8C 0.5034 0.6567 0.1796 0.050 Uiso calc R 1 . .
    C C9 0.6592(3) 0.98330(18) 0.16797(18) 0.0361(4) Uani d . 1 . .
    H H9A 0.7846 0.9870 0.2182 0.054 Uiso calc R 1 . .
    H H9B 0.5901 1.0607 0.1859 0.054 Uiso calc R 1 . .
    H H9C 0.7005 0.9641 0.0854 0.054 Uiso calc R 1 . .
    C C10 0.2345(3) 0.85504(18) 0.09994(16) 0.0342(4) Uani d . 1 . .
    H H10A 0.2759 0.8370 0.0174 0.051 Uiso calc R 1 . .
    H H10B 0.1613 0.9312 0.1182 0.051 Uiso calc R 1 . .
    H H10C 0.1404 0.7914 0.1139 0.051 Uiso calc R 1 . .
loop_
    _atom_site_aniso_label
    _atom_site_aniso_U_11
    _atom_site_aniso_U_22
    _atom_site_aniso_U_33
    _atom_site_aniso_U_12
    _atom_site_aniso_U_13
    _atom_site_aniso_U_23
    I1 0.02999(7) 0.03118(7) 0.02837(7) 0.01194(4) 0.00029(5) 0.01117(5)
    I2 0.02378(7) 0.02802(7) 0.02598(6) -0.00570(4) -0.00083(4) 0.00471(4)
    Si1 0.0211(2) 0.0241(2) 0.01973(19) 0.00282(16) 0.00184(15) 0.00115(16)
    Si2 0.0263(2) 0.0217(2) 0.01793(19) 0.00165(16) 0.00037(16) 0.00277(15)
    C1 0.0221(7) 0.0224(7) 0.0191(6) 0.0036(5) 0.0002(5) 0.0049(5)
    C2 0.0193(7) 0.0203(7) 0.0200(6) 0.0019(5) -0.0005(5) 0.0046(5)
    C3 0.0302(9) 0.0438(10) 0.0248(8) 0.0096(7) 0.0031(7) 0.0123(7)
    C4 0.0426(12) 0.0312(9) 0.0408(11) -0.0023(8) -0.0044(9) -0.0063(8)
    C5 0.0224(9) 0.0423(10) 0.0307(9) 0.0045(7) 0.0053(7) 0.0050(7)
    C6 0.0213(7) 0.0223(7) 0.0217(7) -0.0019(5) 0.0011(5) 0.0030(5)
    C7 0.0219(7) 0.0203(7) 0.0207(7) 0.0013(5) 0.0008(5) 0.0045(5)
    C8 0.0414(11) 0.0279(9) 0.0284(8) 0.0081(7) -0.0002(7) 0.0021(7)
    C9 0.0410(11) 0.0339(9) 0.0349(9) -0.0020(8) 0.0109(8) 0.0108(8)
    C10 0.0387(11) 0.0388(10) 0.0245(8) 0.0034(8) -0.0048(7) 0.0060(7)
_geom_special_details
;
All e.s.d.'s (except the e.s.d. in the dihedral angle between two l.s. planes)
are estimated using the full covariance matrix. The cell e.s.d.'s are taken
into account individually in the estimation of e.s.d.'s in distances, angles
and torsion angles; correlations between e.s.d.'s in cell parameters are only
used when they are defined by crystal symmetry. An approximate (isotropic)
treatment of cell e.s.d.'s is used for estimating e.s.d.'s involving l.s.
planes.
;
loop_
    _geom_bond_atom_site_label_1
    _geom_bond_atom_site_label_2
    _geom_bond_site_symmetry_2
    _geom_bond_distance
    _geom_bond_publ_flag
    I1 C2 . 2.1207(16) ?
    I2 C7 . 2.1276(17) ?
    Si1 C3 . 1.8591(19) ?
    Si1 C4 . 1.863(2) ?
    Si1 C5 . 1.8647(19) ?
    Si1 C2 . 1.8742(16) ?
    Si2 C10 . 1.863(2) ?
    Si2 C8 . 1.8644(19) ?
    Si2 C9 . 1.866(2) ?
    Si2 C7 . 1.8744(16) ?
    C1 C2 . 1.339(2) ?
    C1 C1 2_766 1.450(3) ?
    C1 H1 . 0.9500 ?
    C3 H3A . 0.9800 ?
    C3 H3B . 0.9800 ?
    C3 H3C . 0.9800 ?
    C4 H4A . 0.9800 ?
    C4 H4B . 0.9800 ?
    C4 H4C . 0.9800 ?
    C5 H5A . 0.9800 ?
    C5 H5B . 0.9800 ?
    C5 H5C . 0.9800 ?
    C6 C7 . 1.350(2) ?
    C6 C6 2_676 1.453(3) ?
    C6 H6 . 0.9500 ?
    C8 H8A . 0.9800 ?
    C8 H8B . 0.9800 ?
    C8 H8C . 0.9800 ?
    C9 H9A . 0.9800 ?
    C9 H9B . 0.9800 ?
    C9 H9C . 0.9800 ?
    C10 H10A . 0.9800 ?
    C10 H10B . 0.9800 ?
    C10 H10C . 0.9800 ?
loop_
    _geom_angle_atom_site_label_1
    _geom_angle_atom_site_label_2
    _geom_angle_atom_site_label_3
    _geom_angle_site_symmetry_1
    _geom_angle_site_symmetry_3
    _geom_angle
    _geom_angle_publ_flag
    C3 Si1 C4 . . 110.85(10) ?
    C3 Si1 C5 . . 109.79(9) ?
    C4 Si1 C5 . . 110.45(10) ?
    C3 Si1 C2 . . 109.04(8) ?
    C4 Si1 C2 . . 107.21(9) ?
    C5 Si1 C2 . . 109.45(8) ?
    C10 Si2 C8 . . 109.30(9) ?
    C10 Si2 C9 . . 110.53(10) ?
    C8 Si2 C9 . . 110.39(10) ?
    C10 Si2 C7 . . 110.61(9) ?
    C8 Si2 C7 . . 108.94(8) ?
    C9 Si2 C7 . . 107.04(8) ?
    C2 C1 C1 . 2_766 128.56(19) ?
    C2 C1 H1 . . 115.7 ?
    C1 C1 H1 2_766 . 115.7 ?
    C1 C2 Si1 . . 126.01(12) ?
    C1 C2 I1 . . 120.61(12) ?
    Si1 C2 I1 . . 113.35(8) ?
    Si1 C3 H3A . . 109.5 ?
    Si1 C3 H3B . . 109.5 ?
    H3A C3 H3B . . 109.5 ?
    Si1 C3 H3C . . 109.5 ?
    H3A C3 H3C . . 109.5 ?
    H3B C3 H3C . . 109.5 ?
    Si1 C4 H4A . . 109.5 ?
    Si1 C4 H4B . . 109.5 ?
    H4A C4 H4B . . 109.5 ?
    Si1 C4 H4C . . 109.5 ?
    H4A C4 H4C . . 109.5 ?
    H4B C4 H4C . . 109.5 ?
    Si1 C5 H5A . . 109.5 ?
    Si1 C5 H5B . . 109.5 ?
    H5A C5 H5B . . 109.5 ?
    Si1 C5 H5C . . 109.5 ?
    H5A C5 H5C . . 109.5 ?
    H5B C5 H5C . . 109.5 ?
    C7 C6 C6 . 2_676 128.06(19) ?
    C7 C6 H6 . . 116.0 ?
    C6 C6 H6 2_676 . 116.0 ?
    C6 C7 Si2 . . 123.88(12) ?
    C6 C7 I2 . . 119.83(12) ?
    Si2 C7 I2 . . 116.23(8) ?
    Si2 C8 H8A . . 109.5 ?
    Si2 C8 H8B . . 109.5 ?
    H8A C8 H8B . . 109.5 ?
    Si2 C8 H8C . . 109.5 ?
    H8A C8 H8C . . 109.5 ?
    H8B C8 H8C . . 109.5 ?
    Si2 C9 H9A . . 109.5 ?
    Si2 C9 H9B . . 109.5 ?
    H9A C9 H9B . . 109.5 ?
    Si2 C9 H9C . . 109.5 ?
    H9A C9 H9C . . 109.5 ?
    H9B C9 H9C . . 109.5 ?
    Si2 C10 H10A . . 109.5 ?
    Si2 C10 H10B . . 109.5 ?
    H10A C10 H10B . . 109.5 ?
    Si2 C10 H10C . . 109.5 ?
    H10A C10 H10C . . 109.5 ?
    H10B C10 H10C . . 109.5 ?
loop_
    _geom_torsion_atom_site_label_1
    _geom_torsion_atom_site_label_2
    _geom_torsion_atom_site_label_3
    _geom_torsion_atom_site_label_4
    _geom_torsion_site_symmetry_1
    _geom_torsion_site_symmetry_2
    _geom_torsion_site_symmetry_3
    _geom_torsion_site_symmetry_4
    _geom_torsion
    _geom_torsion_publ_flag
    C1 C1 C2 Si1 2_766 . . . -178.07(17) ?
    C1 C1 C2 I1 2_766 . . . 0.2(3) ?
    C3 Si1 C2 C1 . . . . -12.13(17) ?
    C4 Si1 C2 C1 . . . . 107.93(16) ?
    C5 Si1 C2 C1 . . . . -132.25(15) ?
    C3 Si1 C2 I1 . . . . 169.49(8) ?
    C4 Si1 C2 I1 . . . . -70.44(11) ?
    C5 Si1 C2 I1 . . . . 49.37(11) ?
    C6 C6 C7 Si2 2_676 . . . -176.55(18) ?
    C6 C6 C7 I2 2_676 . . . 0.6(3) ?
    C10 Si2 C7 C6 . . . . -141.69(15) ?
    C8 Si2 C7 C6 . . . . 98.15(16) ?
    C9 Si2 C7 C6 . . . . -21.21(17) ?
    C10 Si2 C7 I2 . . . . 41.11(11) ?
    C8 Si2 C7 I2 . . . . -79.04(11) ?
    C9 Si2 C7 I2 . . . . 161.59(9) ?
loop_
    _geom_hbond_atom_site_label_D
    _geom_hbond_atom_site_label_H
    _geom_hbond_atom_site_label_A
    _geom_hbond_site_symmetry_D
    _geom_hbond_site_symmetry_H
    _geom_hbond_site_symmetry_A
    _geom_hbond_distance_DH
    _geom_hbond_distance_HA
    _geom_hbond_distance_DA
    _geom_hbond_angle_DHA
    _geom_hbond_publ_flag
    C1 H1 I1 . . 2_766 0.95 2.92 3.394(2) 112 yes
    C6 H6 I2 . . 2_676 0.95 2.89 3.378(2) 113 yes
