# Supplementary material for: (Z,Z)-1,4-Diiodo-1,4-bis­(trimethyl­silyl)buta-1,3-diene
Source: Acta Crystallogr Sect E Struct Rep Online. 2008 Oct 31;64(Pt 11):o2235. doi: 10.1107/S160053680803482X (PMC2959778; doi:10.1107/S160053680803482X)
Supplement: Supplementary file 2 [file e-64-o2235-Isup2.hkl]

# 
# h,k,l, Fc-squared, Fo-squared, sigma(Fo-squared) and status flag 
# 
data_I
_shelx_title ' u0 in P-1' 
_shelx_refln_list_code          4 
_shelx_F_calc_maximum      194.58 
_exptl_crystal_F_000       428.00 
_reflns_d_resolution_high  0.6431 
 
loop_ 
 _symmetry_equiv_pos_as_xyz 
 'x, y, z' 
 '-x, -y, -z' 
 
_cell_length_a     6.3553 
_cell_length_b    11.5024 
_cell_length_c    11.6975 
_cell_angle_alpha 103.027 
_cell_angle_beta   90.555 
_cell_angle_gamma  90.990 
 
_shelx_F_squared_multiplier     1.000 
 
loop_ 
 _refln_index_h 
 _refln_index_k 
 _refln_index_l 
 _refln_F_squared_calc 
 _refln_F_squared_meas 
 _refln_F_squared_sigma 
 _refln_observed_status 
   1   0   0     1032.68     1059.66     48.65 o 
   2   0   0       19.14       50.34      9.99 o 
   3   0   0      605.78      685.99     22.36 o 
   4   0   0     8829.32     8533.99    237.88 o 
   5   0   0       94.50       83.18      4.63 o 
   6   0   0       50.12       47.01      5.42 o 
   7   0   0       95.03      108.02     11.39 o 
   8   0   0     2226.44     2324.61    110.35 o 
  -9   1   0       38.95       49.08     11.54 o 
  -8   1   0        0.15        9.58      7.45 o 
  -7   1   0      306.43      321.70     19.02 o 
  -6   1   0     5821.23     5762.52    207.52 o 
  -5   1   0     1907.91     1904.52     61.22 o 
  -4   1   0       38.28       41.52      2.86 o 
  -3   1   0     4584.41     4509.16    142.06 o 
  -2   1   0    14877.22    14637.69    456.55 o 
  -1   1   0     1244.06     1283.42     60.43 o 
   1   1   0      422.82      463.08     28.85 o 
   2   1   0    20924.79    21863.30    774.26 o 
   3   1   0      725.31      734.71     21.09 o 
   4   1   0      290.32      286.08      8.93 o 
   5   1   0      689.35      711.56     21.01 o 
   6   1   0     4492.37     4390.93    189.03 o 
   7   1   0      293.03      297.06     17.83 o 
   8   1   0       27.97       31.94      8.54 o 
  -9   2   0      641.83      640.20     43.52 o 
  -8   2   0      236.28      220.92     19.09 o 
  -7   2   0      977.41     1003.38     46.64 o 
  -6   2   0       10.83       17.60      3.30 o 
  -5   2   0     1415.49     1439.17     48.11 o 
  -4   2   0     5841.64     5855.29    184.93 o 
  -3   2   0     4086.27     4128.53    130.22 o 
  -2   2   0      358.73      398.24     14.20 o 
  -1   2   0    20745.05    22865.63   1043.45 o 
   0   2   0     8343.17     8673.65    284.36 o 
   1   2   0    24148.76    26483.99   1205.99 o 
   2   2   0      526.46      598.64     16.87 o 
   3   2   0     4102.12     4235.77    130.44 o 
   4   2   0     3533.67     3406.31     95.46 o 
   5   2   0     1085.06     1065.28     34.74 o 
   6   2   0       27.65       17.67      5.50 o 
   7   2   0      968.74      942.37     47.01 o 
   8   2   0     1046.52     1051.32     49.06 o 
  -9   3   0      325.21      342.90     27.05 o 
  -8   3   0        5.72        1.04      6.47 o 
  -7   3   0     2211.85     2241.62    100.27 o 
  -6   3   0        6.27       14.84      4.07 o 
  -5   3   0     4165.34     4153.92    149.88 o 
  -4   3   0       36.64       47.94      3.36 o 
  -3   3   0     6192.17     6086.71    191.69 o 
  -2   3   0      519.09      601.35     19.59 o 
  -1   3   0    21619.00    22632.26    705.48 o 
   0   3   0       28.32       79.81      8.22 o 
   1   3   0    19266.19    20646.21    637.83 o 
   2   3   0     5939.48     6285.27    170.71 o 
   3   3   0    14472.75    14466.44    443.31 o 
   4   3   0       47.34       51.97      3.90 o 
   5   3   0     3168.80     3205.54     99.61 o 
   6   3   0       67.21       60.88      6.25 o 
   7   3   0     1500.25     1515.85     68.02 o 
   8   3   0       54.82       49.47      9.89 o 
  -9   4   0      480.43      507.97     37.07 o 
  -8   4   0      580.69      604.98     30.66 o 
  -7   4   0      597.01      589.97     29.21 o 
  -6   4   0       39.92       42.50      5.22 o 
  -5   4   0     2901.83     2819.67    124.29 o 
  -4   4   0       97.52      134.06     11.93 o 
  -3   4   0     9934.14     9716.14    305.42 o 
  -2   4   0       97.29      115.33      4.76 o 
  -1   4   0    16131.30    16674.51    520.15 o 
   0   4   0     4123.66     4358.07    111.99 o 
   1   4   0     7681.04     7583.46    231.10 o 
   2   4   0      434.18      490.71     17.21 o 
   3   4   0     1476.74     1462.78     46.03 o 
   4   4   0       33.31       38.43     11.74 o 
   5   4   0     3110.90     3147.60     98.01 o 
   6   4   0      245.62      247.59      9.86 o 
   7   4   0      916.47      900.59     42.13 o 
  -9   5   0      145.85      144.16     16.98 o 
  -8   5   0        5.03       19.37      8.46 o 
  -7   5   0     1121.08     1095.56     51.10 o 
  -6   5   0     2822.32     2790.01    123.70 o 
  -5   5   0     1167.93     1186.39     53.94 o 
  -4   5   0       39.36       49.42      4.00 o 
  -3   5   0     2602.28     2559.53     81.48 o 
  -2   5   0     4251.76     4274.38    134.07 o 
  -1   5   0     6933.26     7204.04    230.38 o 
   0   5   0        1.57        9.51      3.32 o 
   1   5   0     4554.33     4444.35    136.02 o 
   2   5   0     8633.00     8960.24    274.12 o 
   3   5   0    10024.06    10009.04    309.23 o 
   4   5   0       31.14       46.05     13.58 o 
   5   5   0      998.43      993.24     34.05 o 
   6   5   0     2091.69     2099.02     66.45 o 
   7   5   0      508.01      505.76     29.32 o 
  -9   6   0        2.51        1.81      6.76 o 
  -8   6   0     1046.05     1043.51     49.86 o 
  -7   6   0        0.58        1.14      4.06 o 
  -6   6   0        1.63        5.90      6.55 o 
  -5   6   0      574.75      585.80     28.32 o 
  -4   6   0     7119.69     7039.44    255.86 o 
  -3   6   0     1188.14     1156.45     43.37 o 
  -2   6   0      112.85      138.05     17.99 o 
  -1   6   0      172.91      170.96      4.92 o 
   0   6   0    18335.35    18600.24    442.90 o 
   1   6   0      337.79      337.02     10.54 o 
   2   6   0       34.56       35.02      3.81 o 
   3   6   0      855.33      880.60     28.95 o 
   4   6   0     2414.37     2427.65     75.98 o 
   5   6   0     2330.38     2303.23     72.49 o 
   6   6   0       44.81       54.37      5.57 o 
   7   6   0       50.34       51.24      6.06 o 
  -9   7   0       43.00       46.95     13.33 o 
  -8   7   0       55.53       51.57      8.67 o 
  -7   7   0       16.98       22.63      9.06 o 
  -6   7   0     3394.17     3292.37    145.95 o 
  -5   7   0      355.71      386.82     20.00 o 
  -4   7   0        0.31        4.87      3.26 o 
  -3   7   0       21.89       25.40      2.84 o 
  -2   7   0     9014.95     8891.03    320.32 o 
  -1   7   0      171.91      178.58      5.22 o 
   0   7   0      256.37      276.24      7.71 o 
   1   7   0      184.39      186.07      6.51 o 
   2   7   0    13958.82    13649.99    416.71 o 
   3   7   0      181.47      211.19      8.33 o 
   4   7   0      191.23      201.85      8.47 o 
   5   7   0      341.92      362.59     13.79 o 
   6   7   0     1206.64     1253.93     42.10 o 
   7   7   0      204.37      189.18     14.04 o 
  -8   8   0      229.41      231.07     15.87 o 
  -7   8   0      251.12      276.57     17.05 o 
  -6   8   0        5.30       11.56      4.84 o 
  -5   8   0       71.73       78.03      9.13 o 
  -4   8   0     6125.85     5826.94    254.81 o 
  -3   8   0     2016.89     1971.96     73.37 o 
  -2   8   0       90.88       97.59      6.96 o 
  -1   8   0     2276.97     2159.28     67.70 o 
   0   8   0     3194.11     3141.43     87.89 o 
   1   8   0      491.37      491.53     16.54 o 
   2   8   0      870.39      834.18     24.69 o 
   3   8   0      217.23      234.42      9.97 o 
   4   8   0     5979.72     5903.57    183.08 o 
   5   8   0       59.98       77.16      7.94 o 
   6   8   0      272.77      274.28     13.32 o 
   7   8   0      482.57      508.21     27.10 o 
  -8   9   0       46.68       39.72     10.28 o 
  -7   9   0      861.04      876.91     42.91 o 
  -6   9   0      112.68      102.53      9.46 o 
  -5   9   0     1373.14     1328.13     61.13 o 
  -4   9   0        4.40       11.22      3.94 o 
  -3   9   0      979.24      931.48     36.11 o 
  -2   9   0     2344.39     2349.20     86.78 o 
  -1   9   0     2826.75     2949.17     92.16 o 
   0   9   0       94.72      103.00      5.13 o 
   1   9   0     2830.31     2880.69     89.38 o 
   2   9   0     1529.46     1480.39     47.19 o 
   3   9   0     2010.47     2028.98     58.30 o 
   4   9   0       52.85       50.54      4.33 o 
   5   9   0      399.66      424.89     16.13 o 
   6   9   0      336.94      320.48     13.05 o 
   7   9   0       82.69       82.98     12.33 o 
  -7  10   0      313.95      313.02     19.25 o 
  -6  10   0      113.36      111.59     10.03 o 
  -5  10   0     1589.97     1615.72     73.96 o 
  -4  10   0      117.86      119.58      9.31 o 
  -3  10   0     3242.74     3131.71    115.74 o 
  -2  10   0        5.95       10.92      5.60 o 
  -1  10   0     1619.20     1617.10     63.23 o 
   0  10   0       62.94       74.72      5.90 o 
   1  10   0     2233.85     2149.71     77.14 o 
   2  10   0       50.35       53.17      5.52 o 
   3  10   0     1098.82     1139.22     39.02 o 
   4  10   0      333.54      314.39     11.82 o 
   5  10   0     2104.09     2102.34     67.20 o 
   6  10   0      330.01      317.47     25.51 o 
   7  10   0      254.33      295.52     26.07 o 
  -7  11   0      358.33      369.55     22.00 o 
  -6  11   0      511.25      520.58     31.09 o 
  -5  11   0      482.81      493.55     25.99 o 
  -4  11   0       75.37       78.30      8.01 o 
  -3  11   0      751.89      706.82     34.23 o 
  -2  11   0      173.18      163.47     10.69 o 
  -1  11   0     3236.18     3119.83    136.94 o 
   0  11   0        0.05        6.63      7.74 o 
   1  11   0      742.88      785.72     30.75 o 
   2  11   0      832.86      861.52     33.67 o 
   3  11   0     1386.08     1335.47     44.87 o 
   4  11   0      124.52      134.18      8.34 o 
   5  11   0      147.36      144.07      8.98 o 
   6  11   0        0.89        7.48      6.78 o 
   7  11   0      452.76      462.38     35.89 o 
  -6  12   0       40.83       38.41      8.10 o 
  -5  12   0      839.91      844.71     41.41 o 
  -4  12   0     1941.57     1882.78     85.72 o 
  -3  12   0      374.78      371.38     20.25 o 
  -2  12   0        5.79        6.27      4.09 o 
  -1  12   0      159.11      176.53     11.90 o 
   0  12   0      710.75      707.35     27.56 o 
   1  12   0     1028.18     1037.69     39.29 o 
   2  12   0        6.61        6.28      3.84 o 
   3  12   0      430.27      447.09     19.27 o 
   4  12   0      788.38      839.67     32.56 o 
   5  12   0      699.38      670.71     46.75 o 
   6  12   0        0.11        0.81      6.89 o 
  -6  13   0      483.08      482.69     27.05 o 
  -5  13   0        0.00        5.99      6.18 o 
  -4  13   0       19.55       24.62      6.37 o 
  -3  13   0      249.13      246.78     15.18 o 
  -2  13   0     1759.70     1735.27     79.33 o 
  -1  13   0      234.74      269.93     16.57 o 
   0  13   0       99.86      106.89     12.41 o 
   1  13   0        6.89       21.28      5.32 o 
   2  13   0     1454.86     1509.44     56.32 o 
   3  13   0      105.25      108.39      9.28 o 
   4  13   0        5.73       13.35      4.98 o 
   5  13   0       20.87       14.54      8.80 o 
  -5  14   0        9.81        3.83      6.15 o 
  -4  14   0     1239.09     1240.39     58.79 o 
  -3  14   0      259.32      228.89     20.55 o 
  -2  14   0       65.56       60.45     11.35 o 
  -1  14   0       27.11       24.16     13.38 o 
   0  14   0      780.34      819.67     40.65 o 
   1  14   0       17.31       16.66      5.55 o 
   2  14   0      106.76      102.11      9.66 o 
   3  14   0       62.44       71.77     12.10 o 
   4  14   0      936.81      972.60     45.37 o 
   5  14   0        0.45        2.13      7.31 o 
  -4  15   0        2.70        8.04      8.82 o 
  -3  15   0       34.50       42.55     10.81 o 
  -2  15   0     1051.96     1057.04     67.16 o 
  -1  15   0      245.58      237.73     20.99 o 
   0  15   0       24.11       45.32     11.57 o 
   1  15   0      249.26      267.05     23.96 o 
   2  15   0      311.03      318.35     18.46 o 
   3  15   0        7.89        6.92      5.80 o 
   4  15   0       83.16       72.39     12.49 o 
  -3  16   0      342.37      346.56     20.56 o 
  -2  16   0        0.20        6.47      8.63 o 
  -1  16   0       56.42       64.04     12.47 o 
   0  16   0      152.82      161.54     17.99 o 
   1  16   0      273.39      280.26     24.27 o 
   2  16   0       51.91       45.95      7.89 o 
   3  16   0      194.60      229.42     15.78 o 
  -1 -17   1        6.60       10.28      9.50 o 
   0 -17   1        0.97       -0.98      7.56 o 
   1 -17   1      364.00      332.19     29.07 o 
  -3 -16   1       21.47       26.98      7.61 o 
  -2 -16   1       27.02       21.72      6.93 o 
  -1 -16   1      769.64      769.42     51.59 o 
   0 -16   1       77.31       76.54     17.14 o 
   1 -16   1       49.59       63.81     12.55 o 
   2 -16   1        9.68       21.18     19.47 o 
   3 -16   1      452.79      446.85     34.30 o 
  -4 -15   1      235.55      203.88     14.36 o 
  -3 -15   1      257.56      283.86     17.32 o 
  -2 -15   1      290.01      299.31     17.62 o 
  -1 -15   1       89.79       94.55      9.07 o 
   0 -15   1       89.71       86.88     13.06 o 
   1 -15   1      958.99     1013.36     71.08 o 
   2 -15   1      362.79      360.84     28.06 o 
   3 -15   1      127.34      132.72     15.80 o 
   4 -15   1        0.11        2.08     10.52 o 
   5 -15   1      540.09      571.24     47.18 o 
  -5 -14   1       75.49       83.62      9.81 o 
  -4 -14   1      273.82      265.47     16.68 o 
  -3 -14   1      311.99      330.11     18.84 o 
  -2 -14   1      313.73      287.72     16.79 o 
  -1 -14   1      337.42      342.95     16.09 o 
   0 -14   1     1416.26     1414.09     65.45 o 
   1 -14   1        3.56       17.71     16.04 o 
   2 -14   1      134.12      118.02     18.97 o 
   3 -14   1      313.04      271.20     22.99 o 
   4 -14   1      335.85      341.09     20.08 o 
   5 -14   1       24.21       21.64      7.63 o 
  -6 -13   1      634.56      670.26     47.95 o 
  -5 -13   1       57.01       58.82      7.82 o 
  -4 -13   1      304.63      292.87     16.95 o 
  -3 -13   1       72.62       74.25      7.79 o 
  -2 -13   1      665.99      704.36     28.63 o 
  -1 -13   1       13.73       16.43      4.10 o 
   0 -13   1      426.90      411.28     24.72 o 
   1 -13   1       37.49       42.81      9.00 o 
   2 -13   1     2342.46     2396.70    107.47 o 
   3 -13   1       59.43       57.34      7.34 o 
   4 -13   1      202.60      202.38     13.90 o 
   5 -13   1       12.72       21.49      6.62 o 
   6 -13   1      675.44      667.99     34.73 o 
  -6 -12   1       88.87       89.40     13.81 o 
  -5 -12   1      158.61      150.18     11.41 o 
  -4 -12   1     1555.75     1556.88     52.76 o 
  -3 -12   1       15.73        8.74      3.75 o 
  -2 -12   1      160.00      163.45      9.26 o 
  -1 -12   1     1189.04     1173.07     46.46 o 
   0 -12   1     2661.13     2697.64     96.90 o 
   1 -12   1      355.25      355.45     19.41 o 
   2 -12   1      583.52      581.55     24.17 o 
   3 -12   1       97.43       97.36      7.21 o 
   4 -12   1     1880.80     1806.86     99.06 o 
   5 -12   1       78.27       76.41      8.83 o 
   6 -12   1      137.72      142.11     12.51 o 
  -7 -11   1      673.45      668.06     47.73 o 
  -6 -11   1      226.16      240.17     14.93 o 
  -5 -11   1       60.13       67.49      6.50 o 
  -4 -11   1        2.61        3.26      3.57 o 
  -3 -11   1     1272.47     1288.50     42.36 o 
  -2 -11   1      948.99      952.75     36.23 o 
  -1 -11   1        5.83        5.69      4.21 o 
   0 -11   1      326.45      318.33     13.87 o 
   1 -11   1     1430.94     1417.11     54.50 o 
   2 -11   1     1954.43     1830.18     68.49 o 
   3 -11   1      853.93      867.93     34.34 o 
   4 -11   1      479.80      485.93     25.16 o 
   5 -11   1      585.61      568.51     29.06 o 
   6 -11   1      307.66      311.02     18.75 o 
   7 -11   1       99.81       91.17     10.06 o 
  -7 -10   1        1.55       -3.31      6.86 o 
  -6 -10   1       90.47       87.86      8.95 o 
  -5 -10   1     1835.24     1803.46     52.83 o 
  -4 -10   1      896.95      926.43     31.29 o 
  -3 -10   1      911.75      939.60     31.17 o 
  -2 -10   1        0.72        0.44      2.90 o 
  -1 -10   1     5702.44     5812.01    204.14 o 
   0 -10   1      135.89      150.50      7.83 o 
   1 -10   1      335.25      371.54     14.06 o 
   2 -10   1       46.49       45.76      5.34 o 
   3 -10   1     2710.31     2672.94     99.94 o 
   4 -10   1      762.87      784.15     37.57 o 
   5 -10   1     1116.38     1162.39     54.29 o 
   6 -10   1      144.92      150.98     11.65 o 
   7 -10   1     1116.08     1090.89     52.46 o 
  -7  -9   1      860.07      897.16     41.78 o 
  -6  -9   1      350.40      352.71     13.99 o 
  -5  -9   1       44.08       42.61      4.52 o 
  -4  -9   1      596.16      573.29     19.24 o 
  -3  -9   1     1825.88     1838.53     58.88 o 
  -2  -9   1        1.55        5.17      3.77 o 
  -1  -9   1     1887.63     1857.71     58.32 o 
   0  -9   1       77.62       86.70      5.01 o 
   1  -9   1     9445.06     9518.67    293.77 o 
   2  -9   1      598.21      594.96     26.45 o 
   3  -9   1     1195.58     1193.10     45.48 o 
   4  -9   1       92.32       88.05      7.59 o 
   5  -9   1     2372.89     2376.78    106.38 o 
   6  -9   1       13.02       22.98     10.98 o 
   7  -9   1      249.10      246.25     15.97 o 
   8  -9   1       25.74       18.84     12.83 o 
  -7  -8   1      200.45      204.74     13.03 o 
  -6  -8   1      467.91      476.16     17.53 o 
  -5  -8   1     2331.39     2480.33     78.61 o 
  -4  -8   1     2910.23     2923.07     91.58 o 
  -3  -8   1     1001.82     1000.39     29.51 o 
  -2  -8   1     1003.09     1076.45     34.67 o 
  -1  -8   1     2910.46     2864.82     88.62 o 
   0  -8   1     2103.93     2153.42     60.87 o 
   1  -8   1      115.21      147.54     26.39 o 
   2  -8   1      102.25      116.25      6.33 o 
   3  -8   1     5118.31     4824.85    176.32 o 
   4  -8   1     1291.99     1272.79     48.29 o 
   5  -8   1      893.27      917.25     43.02 o 
   6  -8   1        1.91       -0.07      3.76 o 
   7  -8   1      809.47      863.11     42.04 o 
   8  -8   1      388.78      401.85     23.08 o 
  -7  -7   1       11.60       16.92      9.72 o 
  -6  -7   1     1032.71     1025.63     33.99 o 
  -5  -7   1      485.15      479.72     17.13 o 
  -4  -7   1      848.91      871.99     28.87 o 
  -3  -7   1     1520.50     1549.98     49.10 o 
  -2  -7   1     5871.91     5737.54    160.22 o 
  -1  -7   1     1651.92     1558.38     48.71 o 
   0  -7   1     1233.57     1271.62     36.31 o 
   1  -7   1      871.40      914.66     26.24 o 
   2  -7   1    12427.80    12169.35    437.72 o 
   3  -7   1      142.01      132.76      7.93 o 
   4  -7   1      286.94      303.95     13.52 o 
   5  -7   1      880.66      905.44     42.26 o 
   6  -7   1     1921.46     1872.71     84.58 o 
   7  -7   1      194.72      204.89     13.37 o 
   8  -7   1        6.16        7.63      5.94 o 
   9  -7   1      249.91      260.24     26.63 o 
  -8  -6   1      715.22      784.72     51.38 o 
  -7  -6   1      182.76      193.35     15.92 o 
  -6  -6   1      796.48      821.23     27.54 o 
  -5  -6   1      500.25      505.41     19.02 o 
  -4  -6   1     7518.93     7519.91    231.65 o 
  -3  -6   1      194.89      197.92      8.66 o 
  -2  -6   1     1247.45     1282.24     42.03 o 
  -1  -6   1     1125.28     1238.79     38.91 o 
   0  -6   1     6271.97     6268.62    173.95 o 
   1  -6   1      172.11      174.15      6.34 o 
   2  -6   1     2604.18     2703.66     98.61 o 
   3  -6   1      674.77      629.02     20.65 o 
   4  -6   1    10558.62    10396.62    377.20 o 
   5  -6   1       37.77       48.72     13.84 o 
   6  -6   1      142.50      150.16     18.35 o 
   7  -6   1       27.81       31.12      6.29 o 
   8  -6   1      830.08      826.28     40.51 o 
   9  -6   1        1.60        8.99      6.99 o 
  -7  -5   1      872.44      866.60     40.80 o 
  -6  -5   1     1069.75     1090.87     35.63 o 
  -5  -5   1        7.56       18.30      5.36 o 
  -4  -5   1      860.71      937.46     45.94 o 
  -3  -5   1     2080.76     2152.96     69.43 o 
  -2  -5   1    18960.97    19406.02    591.55 o 
  -1  -5   1      371.72      357.52     12.54 o 
   0  -5   1     1785.01     1795.57     50.27 o 
   1  -5   1     3066.71     2969.92     77.68 o 
   2  -5   1    10958.32    11053.60    345.65 o 
   3  -5   1     2112.20     2135.24     67.96 o 
   4  -5   1      871.53      915.82     35.41 o 
   5  -5   1      501.57      506.58     24.56 o 
   6  -5   1     3044.46     2967.47    131.27 o 
   7  -5   1       34.16       29.48      6.41 o 
   8  -5   1        2.50       14.68     10.28 o 
   9  -5   1       30.62       42.35     13.00 o 
  -8  -4   1      359.28      384.64     28.37 o 
  -7  -4   1       58.23       60.73      8.06 o 
  -6  -4   1       21.81       31.35      8.46 o 
  -5  -4   1     6398.00     6420.28    198.01 o 
  -4  -4   1     1630.47     1539.02     48.58 o 
  -3  -4   1     2551.05     2492.44     77.41 o 
  -2  -4   1      211.46      219.17      7.74 o 
  -1  -4   1     6588.32     6680.29    184.98 o 
   0  -4   1     2813.12     2785.00     85.35 o 
   1  -4   1      175.80      243.23     28.17 o 
   2  -4   1       63.63       93.81      3.85 o 
   3  -4   1     8328.89     8154.64    256.49 o 
   4  -4   1     7070.63     6999.57    220.56 o 
   5  -4   1     2743.84     2635.57     96.99 o 
   6  -4   1       92.39       93.59      7.36 o 
   7  -4   1      907.44      884.37     41.79 o 
   8  -4   1      455.49      479.03     25.34 o 
  -8  -3   1       87.15       99.88     13.11 o 
  -7  -3   1     1858.98     1899.01    101.22 o 
  -6  -3   1       34.99       47.86      6.26 o 
  -5  -3   1      251.78      253.79     10.49 o 
  -4  -3   1       41.52       50.20      3.65 o 
  -3  -3   1    14879.32    15359.57    470.69 o 
  -2  -3   1      229.46      233.60      8.44 o 
  -1  -3   1     6544.17     6679.98    203.83 o 
   0  -3   1      104.68      138.89     15.36 o 
   1  -3   1    29169.77    30377.19   1088.12 o 
   2  -3   1        7.46       16.40      1.70 o 
   3  -3   1      506.41      506.21     17.76 o 
   4  -3   1      159.97      152.84      6.28 o 
   5  -3   1     3955.19     3834.88    121.73 o 
   6  -3   1     1054.26     1090.11     49.87 o 
   7  -3   1     1100.71     1170.43     53.95 o 
   8  -3   1       26.23       34.09      9.61 o 
  -9  -2   1      534.17      588.10     40.78 o 
  -8  -2   1       44.79       51.78      7.97 o 
  -7  -2   1      482.73      468.03     24.93 o 
  -6  -2   1      374.89      387.72     19.76 o 
  -5  -2   1     6079.42     5944.06    183.12 o 
  -4  -2   1     4498.66     4578.87    127.89 o 
  -3  -2   1      616.42      569.96     18.37 o 
  -2  -2   1     1300.70     1456.64     45.62 o 
  -1  -2   1    15053.35    15809.85    720.80 o 
   0  -2   1     2010.75     2230.32    102.45 o 
   1  -2   1    14472.93    15823.66    721.15 o 
   2  -2   1        8.47       29.94      2.27 o 
   3  -2   1    19035.57    18584.43    583.25 o 
   4  -2   1     3308.51     3293.16    105.23 o 
   5  -2   1     3330.70     3280.32    104.29 o 
   6  -2   1        3.70       15.35      3.58 o 
   7  -2   1     1084.08     1117.69     51.52 o 
   8  -2   1        1.51       16.36      8.15 o 
  -9  -1   1       25.82       18.32      8.66 o 
  -8  -1   1      340.21      331.44     23.13 o 
  -7  -1   1      355.71      365.14     19.24 o 
  -6  -1   1     1580.25     1585.01     70.21 o 
  -5  -1   1     1588.21     1583.53     51.19 o 
  -4  -1   1      871.43      909.01     26.14 o 
  -3  -1   1     9119.73     9255.00    257.10 o 
  -2  -1   1    24488.51    26050.18    922.18 o 
  -1  -1   1     1063.14     1050.99     57.32 o 
   0  -1   1      795.50      861.39     39.56 o 
   1  -1   1     2672.18     2791.65    127.47 o 
   2  -1   1     7846.10     7822.78    293.53 o 
   3  -1   1     2066.00     2144.60     68.01 o 
   4  -1   1     1212.09     1139.56     32.47 o 
   5  -1   1     3834.42     3769.11    119.57 o 
   6  -1   1     1084.04     1091.42     41.05 o 
   7  -1   1     1286.99     1332.78     59.91 o 
   8  -1   1       16.44       16.13      8.74 o 
  -9   0   1       90.55       79.76     13.78 o 
  -8   0   1     1464.01     1545.16     69.81 o 
  -7   0   1      161.13      167.77     12.23 o 
  -6   0   1     1014.58     1030.06     46.61 o 
  -5   0   1       65.64       88.00     19.66 o 
  -4   0   1     7889.23     7647.37    212.89 o 
  -3   0   1        1.44        9.21      1.50 o 
  -2   0   1     4765.78     5035.96    178.82 o 
  -1   0   1     7333.46     7807.72    356.78 o 
   0   0   1    25704.69    24647.46   1556.49 o 
   1   0   1     6346.94     6625.23    217.09 o 
   2   0   1     7177.45     7390.52    337.55 o 
   3   0   1     1568.42     1579.69     44.52 o 
   4   0   1    13345.47    13112.74    364.33 o 
   5   0   1       20.15       27.66      2.70 o 
   6   0   1       76.80       74.47      5.33 o 
   7   0   1      380.18      383.52     24.49 o 
  -9   1   1       14.59       13.05      8.85 o 
  -8   1   1      202.29      195.90     17.63 o 
  -7   1   1      129.72      133.45      9.57 o 
  -6   1   1     3694.37     3678.93    133.51 o 
  -5   1   1       26.97       61.74     11.59 o 
  -4   1   1     1858.37     1834.14     58.54 o 
  -3   1   1     2619.45     2764.49     87.45 o 
  -2   1   1    22406.23    22419.37    699.25 o 
  -1   1   1     2122.38     2229.62    107.71 o 
   0   1   1     3116.85     3188.70    146.86 o 
   1   1   1      109.50      118.72      4.84 o 
   2   1   1    16017.82    16483.48    596.06 o 
   3   1   1      112.90      150.50     12.92 o 
   4   1   1      193.87      189.56      6.28 o 
   5   1   1       36.24       49.32      9.15 o 
   6   1   1     6960.15     6899.48    248.09 o 
   7   1   1       39.80       42.38      5.68 o 
   8   1   1        2.04       -3.47     39.24 o 
  -9   2   1      360.89      383.19     29.69 o 
  -8   2   1     1410.86     1415.55     87.04 o 
  -7   2   1      533.11      538.28     26.72 o 
  -6   2   1      321.07      305.69     13.23 o 
  -5   2   1     3899.85     3800.63    137.29 o 
  -4   2   1     3871.96     3908.55    123.95 o 
  -3   2   1     1048.74     1063.64     34.15 o 
  -2   2   1     1961.09     1978.99     62.22 o 
  -1   2   1     3088.97     3075.19    140.68 o 
   0   2   1    37859.64    40405.77   1841.22 o 
   1   2   1     4023.14     4247.95    139.56 o 
   2   2   1      191.90      210.18     16.79 o 
   3   2   1     7422.71     7548.95    231.76 o 
   4   2   1     5878.75     5940.12    150.11 o 
   5   2   1      363.91      388.46     14.31 o 
   6   2   1      243.55      230.38     13.56 o 
   7   2   1      222.51      235.08     13.90 o 
   8   2   1     1058.47      972.39     68.77 o 
  -9   3   1       35.54       41.60     10.98 o 
  -8   3   1       23.40       12.07      8.24 o 
  -7   3   1     1203.40     1221.33     56.26 o 
  -6   3   1     1577.90     1526.21     68.82 o 
  -5   3   1     1128.87     1159.00     43.20 o 
  -4   3   1      363.51      362.90     14.10 o 
  -3   3   1    12241.66    12170.42    382.26 o 
  -2   3   1     2363.00     2360.52     74.18 o 
  -1   3   1     2704.84     2677.09     84.23 o 
   0   3   1     1363.54     1433.70     66.06 o 
   1   3   1    17927.53    18814.20    539.77 o 
   2   3   1     7590.35     7663.09    233.73 o 
   3   3   1      267.38      275.44      9.62 o 
   4   3   1      173.99      175.92      6.04 o 
   5   3   1     3110.37     3076.16     95.66 o 
   6   3   1     2136.80     2115.97     66.65 o 
   7   3   1     1350.98     1351.34     60.97 o 
  -9   4   1     1048.89     1128.47     72.57 o 
  -8   4   1       62.28       76.17      8.42 o 
  -7   4   1      782.73      772.08     37.12 o 
  -6   4   1        4.48        2.52      3.32 o 
  -5   4   1     4487.82     4289.53    187.76 o 
  -4   4   1      371.48      398.15     15.70 o 
  -3   4   1     1715.90     1777.97     57.01 o 
  -2   4   1       10.34       34.01     12.55 o 
  -1   4   1    19881.20    20607.71    642.89 o 
   0   4   1       15.99       15.84      2.25 o 
   1   4   1    12993.52    13183.71    336.86 o 
   2   4   1      133.83      142.38      5.47 o 
   3   4   1     8059.91     7821.07    240.28 o 
   4   4   1      385.42      399.13     12.43 o 
   5   4   1      804.00      823.63     26.94 o 
   6   4   1      123.28      117.70      6.39 o 
   7   4   1     1151.80     1203.18     60.25 o 
  -9   5   1       44.97       40.11     11.06 o 
  -8   5   1        0.16        8.60      8.57 o 
  -7   5   1     1945.70     1907.68     86.27 o 
  -6   5   1      571.52      601.69     29.41 o 
  -5   5   1     1551.24     1601.21     71.94 o 
  -4   5   1       18.76       21.83      3.63 o 
  -3   5   1     9061.87     8990.20    282.84 o 
  -2   5   1     4524.09     4514.73    141.81 o 
  -1   5   1     1654.54     1737.85     44.11 o 
   0   5   1      123.34      123.21      3.97 o 
   1   5   1    10982.64    11202.31    286.57 o 
   2   5   1       91.13      103.81      5.21 o 
   3   5   1     7711.84     7847.87    214.71 o 
   4   5   1      328.77      349.76     12.37 o 
   5   5   1     4142.06     4046.54    125.71 o 
   6   5   1      595.78      614.62     23.21 o 
   7   5   1      555.97      535.29     28.89 o 
  -9   6   1      295.90      274.58     18.43 o 
  -8   6   1     1417.86     1487.23     69.22 o 
  -7   6   1        9.00       20.65      5.34 o 
  -6   6   1      118.36      107.83      8.43 o 
  -5   6   1      775.33      770.39     36.32 o 
  -4   6   1     2300.28     2241.21     99.32 o 
  -3   6   1     1164.39     1158.49     43.54 o 
  -2   6   1      202.84      246.82     49.13 o 
  -1   6   1     7558.62     7521.00    208.43 o 
   0   6   1    14428.04    14623.58    323.76 o 
   1   6   1     1573.99     1584.36     36.77 o 
   2   6   1      874.01      882.07     28.39 o 
   3   6   1      772.25      802.27     28.47 o 
   4   6   1     1285.69     1306.96     41.74 o 
   5   6   1      831.88      815.22     27.22 o 
   6   6   1      196.09      196.35      8.65 o 
   7   6   1      432.27      418.49     23.43 o 
  -9   7   1        8.44        0.90      8.99 o 
  -8   7   1       47.99       49.85      8.64 o 
  -7   7   1      260.50      266.11     16.25 o 
  -6   7   1     3838.98     3743.12    165.51 o 
  -5   7   1        7.35       11.43      4.04 o 
  -4   7   1      245.52      233.28     13.05 o 
  -3   7   1       51.48       50.14      4.26 o 
  -2   7   1     8424.14     8257.60    298.02 o 
  -1   7   1        5.16        3.56      1.19 o 
   0   7   1      638.89      640.85     16.34 o 
   1   7   1      911.89      898.54     22.39 o 
   2   7   1     9518.22     9351.78    285.56 o 
   3   7   1      802.01      783.72     26.82 o 
   4   7   1        1.99        7.29      2.54 o 
   5   7   1       15.07       14.71      2.86 o 
   6   7   1     2608.27     2747.05    102.61 o 
   7   7   1       56.90       43.19      7.87 o 
  -8   8   1      775.58      813.45     40.89 o 
  -7   8   1      303.03      313.33     18.52 o 
  -6   8   1      239.92      229.73     14.45 o 
  -5   8   1       22.66       33.51      6.23 o 
  -4   8   1     3465.25     3408.21    150.31 o 
  -3   8   1       13.87       13.62      2.74 o 
  -2   8   1      586.50      600.14     23.64 o 
  -1   8   1      142.01      150.46      4.95 o 
   0   8   1    12571.40    12313.56    294.05 o 
   1   8   1      267.46      299.80     10.28 o 
   2   8   1      121.18      139.49      6.73 o 
   3   8   1      195.81      212.02      9.78 o 
   4   8   1     3257.12     3218.72    100.59 o 
   5   8   1      429.23      408.72     15.46 o 
   6   8   1       27.75       25.64      5.20 o 
   7   8   1       57.63       72.05     11.63 o 
  -8   9   1      184.43      191.33     14.60 o 
  -7   9   1      402.13      413.67     25.36 o 
  -6   9   1     1555.26     1594.61     73.34 o 
  -5   9   1     1295.26     1289.86     59.64 o 
  -4   9   1      198.68      191.13     11.80 o 
  -3   9   1     1538.33     1503.28     54.30 o 
  -2   9   1     2059.40     2005.83     74.15 o 
  -1   9   1      633.48      640.17     22.28 o 
   0   9   1       59.13       66.64      3.17 o 
   1   9   1     1421.17     1470.04     46.50 o 
   2   9   1     5210.80     5121.86    144.76 o 
   3   9   1      638.76      638.17     26.91 o 
   4   9   1       16.57       15.09      3.96 o 
   5   9   1      706.49      764.27     26.14 o 
   6   9   1      441.99      426.01     24.36 o 
   7   9   1       19.42       25.88     10.17 o 
   8   9   1        2.58       14.70      9.58 o 
  -7  10   1      211.25      230.04     16.30 o 
  -6  10   1       71.28       80.38      8.88 o 
  -5  10   1      481.81      534.80     27.40 o 
  -4  10   1     1214.55     1175.57     54.49 o 
  -3  10   1     1343.94     1362.75     49.73 o 
  -2  10   1      155.50      158.18      8.85 o 
  -1  10   1     4201.90     4151.47    151.28 o 
   0  10   1      524.30      517.97     20.86 o 
   1  10   1     1385.25     1377.62     43.99 o 
   2  10   1        1.06        0.25      2.51 o 
   3  10   1     1210.50     1210.25     40.60 o 
   4  10   1      868.50      854.46     29.11 o 
   5  10   1      255.85      273.36     16.45 o 
   6  10   1      168.71      140.87     15.97 o 
   7  10   1      554.54      554.97     40.48 o 
  -7  11   1     1240.71     1189.89     57.22 o 
  -6  11   1      158.21      145.72     11.84 o 
  -5  11   1      546.94      542.44     28.06 o 
  -4  11   1       42.50       31.30      5.96 o 
  -3  11   1     1543.51     1501.89     54.82 o 
  -2  11   1        3.12        9.05      4.37 o 
  -1  11   1      884.24      909.09     42.66 o 
   0  11   1       33.12       25.14      4.56 o 
   1  11   1     2579.90     2635.18     94.19 o 
   2  11   1       58.44       59.81      4.82 o 
   3  11   1     1967.35     1910.47     61.02 o 
   4  11   1       38.13       35.31      4.79 o 
   5  11   1      855.79      888.79     43.11 o 
   6  11   1        0.64       -2.46      6.27 o 
   7  11   1       56.83       42.44     10.76 o 
  -6  12   1       59.82       69.26      9.29 o 
  -5  12   1      960.75      916.59     44.61 o 
  -4  12   1      208.48      225.16     14.50 o 
  -3  12   1     1109.96     1085.74     40.81 o 
  -2  12   1        8.34       12.14      4.07 o 
  -1  12   1     1512.17     1543.28     70.06 o 
   0  12   1     1073.98     1094.79     41.03 o 
   1  12   1      648.67      630.01     25.38 o 
   2  12   1       31.42       39.81      5.41 o 
   3  12   1      495.45      510.78     22.69 o 
   4  12   1       26.38       31.94      7.37 o 
   5  12   1      700.38      709.85     49.33 o 
   6  12   1       53.56       51.88     11.07 o 
  -6  13   1      782.72      773.34     39.60 o 
  -5  13   1        2.02        2.99      5.80 o 
  -4  13   1        0.02        2.51      4.94 o 
  -3  13   1      297.11      286.62     13.83 o 
  -2  13   1      431.50      505.65     35.06 o 
  -1  13   1      460.98      455.24     24.36 o 
   0  13   1       45.72       47.11      6.75 o 
   1  13   1      490.54      494.01     20.98 o 
   2  13   1     1286.50     1350.11     50.80 o 
   3  13   1      358.94      336.21     18.69 o 
   4  13   1       52.94       53.17     10.67 o 
   5  13   1       33.18       31.65      9.75 o 
  -5  14   1      157.17      155.05     13.43 o 
  -4  14   1     1478.39     1425.93     66.92 o 
  -3  14   1        0.16       -3.51      4.12 o 
  -2  14   1        9.51       13.11     10.56 o 
  -1  14   1        5.93       11.08      6.80 o 
   0  14   1     1270.77     1275.57     59.74 o 
   1  14   1       18.52       17.05      6.06 o 
   2  14   1        2.90        3.01      4.94 o 
   3  14   1       11.42       11.18      6.01 o 
   4  14   1      723.28      759.27     52.59 o 
  -4  15   1       17.93       17.54      7.16 o 
  -3  15   1        1.42        2.90      5.33 o 
  -2  15   1      685.07      697.29     46.97 o 
  -1  15   1       12.20       18.26     11.04 o 
   0  15   1        7.97        2.58      7.42 o 
   1  15   1       16.91       24.03     13.22 o 
   2  15   1      974.71      968.86     44.93 o 
   3  15   1        8.75        4.82      8.18 o 
   4  15   1        0.42        4.23      7.65 o 
  -2  16   1        7.24        4.90      7.98 o 
  -1  16   1      243.30      244.76     40.02 o 
   0  16   1      113.39      119.52     15.69 o 
   1  16   1       12.84       20.42     20.87 o 
   2  16   1       19.28        6.08      8.01 o 
   3  16   1      115.00      139.44     17.29 o 
  -2 -17   2      146.76      143.18     17.82 o 
  -1 -17   2        1.00       -8.09      8.09 o 
   0 -17   2       87.19       84.66     21.04 o 
   1 -17   2      321.81      332.15     29.74 o 
  -3 -16   2       37.83       38.05      7.89 o 
  -2 -16   2        0.69        6.11      9.19 o 
  -1 -16   2      526.19      519.09     37.56 o 
   0 -16   2       67.50       75.30     13.70 o 
   1 -16   2       16.97       21.15     15.27 o 
   2 -16   2       10.63        2.88      7.81 o 
   3 -16   2      738.68      726.02     50.09 o 
  -4 -15   2      138.73      129.68     11.27 o 
  -3 -15   2      845.92      903.43     42.62 o 
  -2 -15   2      123.36      124.31     16.75 o 
  -1 -15   2        4.71        3.12      4.82 o 
   0 -15   2       96.49       95.14     20.28 o 
   1 -15   2      988.09      998.77     63.67 o 
   2 -15   2       27.62       21.71     12.72 o 
   3 -15   2        4.15        5.74      7.45 o 
   4 -15   2        0.26        0.03      4.72 o 
   5 -15   2      730.51      672.10     53.04 o 
  -5 -14   2      116.88      123.69     11.23 o 
  -4 -14   2       59.36       65.25      8.19 o 
  -3 -14   2        0.47        7.20      4.60 o 
  -2 -14   2      708.23      696.56     33.39 o 
  -1 -14   2     1097.70     1133.31     43.32 o 
   0 -14   2      366.57      399.47     22.80 o 
   1 -14   2       50.31       66.36      8.95 o 
   2 -14   2      144.75      154.26     12.99 o 
   3 -14   2      634.78      564.88     29.24 o 
   4 -14   2      563.05      571.12     24.01 o 
   5 -14   2       32.91       38.64      9.10 o 
  -6 -13   2      318.85      314.96     18.86 o 
  -5 -13   2      169.54      167.88     12.79 o 
  -4 -13   2      608.97      599.71     29.63 o 
  -3 -13   2       77.35       88.75      7.09 o 
  -2 -13   2     1095.56     1162.92     44.64 o 
  -1 -13   2       76.67       81.80      7.85 o 
   0 -13   2     1041.25     1086.03     41.13 o 
   1 -13   2      167.37      166.77     17.67 o 
   2 -13   2      726.87      737.53     36.17 o 
   3 -13   2        7.98       11.87      4.16 o 
   4 -13   2      405.99      403.35     17.84 o 
   5 -13   2      270.83      266.91     16.95 o 
   6 -13   2      692.91      686.40     35.53 o 
  -6 -12   2      380.19      378.80     21.13 o 
  -5 -12   2       19.92       24.71      4.96 o 
  -4 -12   2      224.65      237.30     12.71 o 
  -3 -12   2      475.35      475.47     20.23 o 
  -2 -12   2     1180.92     1136.31     42.95 o 
  -1 -12   2        1.05        5.04      3.06 o 
   0 -12   2     3937.34     3929.59    139.82 o 
   1 -12   2       75.21       80.99      9.84 o 
   2 -12   2     1750.84     1732.19     65.23 o 
   3 -12   2      107.48      126.07      8.91 o 
   4 -12   2      606.29      580.43     23.69 o 
   5 -12   2       46.09       45.20      7.33 o 
   6 -12   2      419.11      437.36     24.43 o 
   7 -12   2       29.57       39.92     11.88 o 
  -7 -11   2      210.28      207.54     14.51 o 
  -6 -11   2      824.60      876.54     41.17 o 
  -5 -11   2        4.27        7.97      3.46 o 
  -4 -11   2      560.05      566.20     21.05 o 
  -3 -11   2     2344.43     2317.82     73.87 o 
  -2 -11   2      340.79      346.37     16.47 o 
  -1 -11   2       26.36       41.80      9.48 o 
   0 -11   2     1577.55     1615.76     58.78 o 
   1 -11   2      726.24      760.63     29.98 o 
   2 -11   2     2060.02     2017.67     75.16 o 
   3 -11   2      167.52      160.94      9.05 o 
   4 -11   2      776.02      759.74     29.47 o 
   5 -11   2      557.05      572.11     29.27 o 
   6 -11   2      589.84      589.18     30.58 o 
   7 -11   2      176.16      176.04     13.69 o 
  -7 -10   2       21.41       10.04      5.74 o 
  -6 -10   2       10.55       17.04      4.79 o 
  -5 -10   2      994.47      987.87     33.28 o 
  -4 -10   2     1394.01     1429.21     48.65 o 
  -3 -10   2       35.97       42.52      5.64 o 
  -2 -10   2      532.29      532.11     21.19 o 
  -1 -10   2     6160.16     6223.21    218.42 o 
   0 -10   2     1084.55     1121.22     41.40 o 
   1 -10   2      713.48      737.11     24.56 o 
   2 -10   2      954.91      956.81     36.84 o 
   3 -10   2     2848.93     2804.92    103.92 o 
   4 -10   2      376.04      377.08     14.42 o 
   5 -10   2        4.61        6.79      4.39 o 
   6 -10   2      505.48      519.98     27.47 o 
   7 -10   2      721.15      682.92     34.79 o 
   8 -10   2      227.14      219.86     21.19 o 
  -7  -9   2     1462.30     1520.39     67.45 o 
  -6  -9   2       34.46       38.40      5.15 o 
  -5  -9   2        1.68        4.02      3.99 o 
  -4  -9   2       91.27       91.13      7.31 o 
  -3  -9   2     3463.54     3388.45    105.83 o 
  -2  -9   2       10.71       27.41      5.73 o 
  -1  -9   2       90.67       89.76      4.83 o 
   0  -9   2        0.45        2.65      1.96 o 
   1  -9   2     9056.98     8833.08    272.61 o 
   2  -9   2      328.18      343.02     14.65 o 
   3  -9   2      335.95      349.99     15.14 o 
   4  -9   2      178.54      195.55     10.68 o 
   5  -9   2     3059.91     3047.41    135.35 o 
   6  -9   2       30.20       32.46      5.98 o 
   7  -9   2       47.79       54.44      8.29 o 
   8  -9   2       97.78      103.70     10.67 o 
  -8  -8   2       21.41       21.90     10.08 o 
  -7  -8   2        3.77        4.91      8.63 o 
  -6  -8   2      318.74      337.06     12.85 o 
  -5  -8   2     2344.29     2399.25     68.76 o 
  -4  -8   2       71.45       63.93      5.07 o 
  -3  -8   2      443.73      450.59     16.18 o 
  -2  -8   2      997.38     1009.63     32.66 o 
  -1  -8   2    10874.00    10901.21    332.64 o 
   0  -8   2     4726.18     4695.95    130.67 o 
   1  -8   2        5.68       23.94      3.10 o 
   2  -8   2        0.62        7.92      9.67 o 
   3  -8   2     4888.24     4779.30    174.73 o 
   4  -8   2      319.49      320.63     14.06 o 
   5  -8   2       55.78       80.19      7.21 o 
   6  -8   2        6.15        4.91      3.89 o 
   7  -8   2     2047.36     2108.44     95.61 o 
   8  -8   2      168.57      157.75     20.20 o 
  -8  -7   2      441.92      453.39     33.09 o 
  -7  -7   2      584.74      600.21     29.00 o 
  -6  -7   2     1215.38     1240.27     40.55 o 
  -5  -7   2       29.25       26.83      4.19 o 
  -4  -7   2     2085.52     2140.17     67.39 o 
  -3  -7   2     3187.75     3087.02     88.07 o 
  -2  -7   2     1170.18     1192.97     39.68 o 
  -1  -7   2      193.70      191.36      8.85 o 
   0  -7   2     3510.87     3687.96    102.75 o 
   1  -7   2     9725.52     9549.39    294.03 o 
   2  -7   2     5395.67     5235.01    161.83 o 
   3  -7   2      782.97      768.50     29.66 o 
   4  -7   2      326.45      318.23     13.69 o 
   5  -7   2     3380.88     3216.80    118.60 o 
   6  -7   2     1382.80     1350.05     61.93 o 
   7  -7   2       19.45       23.85      5.99 o 
   8  -7   2      127.15      126.92     11.14 o 
   9  -7   2      413.39      441.10     38.36 o 
  -8  -6   2      436.47      432.44     31.55 o 
  -7  -6   2       89.37       83.73      8.21 o 
  -6  -6   2     1626.23     1637.42     52.53 o 
  -5  -6   2      485.06      525.76     20.65 o 
  -4  -6   2     4147.81     4138.07    128.50 o 
  -3  -6   2      508.89      518.80     16.91 o 
  -2  -6   2     3214.18     3326.15    102.46 o 
  -1  -6   2      288.95      286.55     11.04 o 
   0  -6   2    14030.27    14293.07    394.83 o 
   1  -6   2     1282.81     1373.06     38.71 o 
   2  -6   2     5556.71     5651.39    174.46 o 
   3  -6   2     1196.95     1151.78     43.28 o 
   4  -6   2     2367.38     2252.87     83.29 o 
   5  -6   2      118.81      126.23      8.27 o 
   6  -6   2      549.43      545.09     26.94 o 
   7  -6   2      337.25      344.27     19.05 o 
   8  -6   2     1344.94     1393.38     64.82 o 
   9  -6   2       15.27       19.30     11.26 o 
  -9  -5   2       94.14       78.14     13.20 o 
  -8  -5   2      323.21      339.66     25.65 o 
  -7  -5   2      258.10      255.71     15.25 o 
  -6  -5   2     1656.47     1611.79     58.32 o 
  -5  -5   2       10.18       12.94      2.65 o 
  -4  -5   2     2820.83     2771.98     86.82 o 
  -3  -5   2      454.65      450.04     17.11 o 
  -2  -5   2     7585.95     7690.04    213.21 o 
  -1  -5   2      837.29      907.86     28.85 o 
   0  -5   2     6429.03     6426.84    179.03 o 
   1  -5   2      186.61      189.15      8.02 o 
   2  -5   2    20311.50    20198.99    725.06 o 
   3  -5   2     2073.77     2129.47     66.33 o 
   4  -5   2     2797.53     2747.12    100.89 o 
   5  -5   2      130.44      165.21     19.00 o 
   6  -5   2     2302.05     2211.27     98.63 o 
   7  -5   2        2.17        5.43      5.81 o 
   8  -5   2      436.17      471.52     25.06 o 
  -9  -4   2      482.98      486.85     35.78 o 
  -8  -4   2      243.48      246.53     20.66 o 
  -7  -4   2      135.45      139.09     12.03 o 
  -6  -4   2      630.49      664.24     25.48 o 
  -5  -4   2     2570.68     2605.08     81.50 o 
  -4  -4   2     8057.19     7884.08    242.64 o 
  -3  -4   2      288.52      315.55     13.68 o 
  -2  -4   2     6626.66     6794.18    188.41 o 
  -1  -4   2    15286.57    15994.73    486.75 o 
   0  -4   2     4903.05     4889.48    149.19 o 
   1  -4   2        3.06        6.59      2.05 o 
   2  -4   2     4046.76     4011.89    125.75 o 
   3  -4   2     1390.40     1415.51     46.04 o 
   4  -4   2    11796.24    11376.66    357.82 o 
   5  -4   2       84.44       85.01      5.31 o 
   6  -4   2      903.43      917.30     42.58 o 
   7  -4   2      813.37      795.11     37.87 o 
   8  -4   2      783.25      793.77     58.70 o 
  -9  -3   2        3.08       16.55      9.44 o 
  -8  -3   2       26.91       23.75      8.49 o 
  -7  -3   2     2951.95     2880.39    126.08 o 
  -6  -3   2      123.49      120.89     10.93 o 
  -5  -3   2        2.60       13.98      2.80 o 
  -4  -3   2      386.94      379.13     13.43 o 
  -3  -3   2     7517.23     7559.82    232.04 o 
  -2  -3   2     7948.43     8426.64    256.98 o 
  -1  -3   2     4558.00     4829.78    154.83 o 
   0  -3   2     1127.82     1201.96     64.16 o 
   1  -3   2    22469.90    23152.27    678.34 o 
   2  -3   2     1387.48     1353.05     42.90 o 
   3  -3   2     2637.31     2587.91     82.04 o 
   4  -3   2     2631.25     2583.08     83.59 o 
   5  -3   2     3518.42     3416.24    108.54 o 
   6  -3   2      494.32      507.80     20.51 o 
   7  -3   2       28.33       27.30      5.67 o 
  -9  -2   2      375.52      387.02     30.20 o 
  -8  -2   2        1.98        8.15      6.81 o 
  -7  -2   2        1.65        9.87      5.88 o 
  -6  -2   2      103.91      106.82      7.95 o 
  -5  -2   2     7620.66     7617.84    240.89 o 
  -4  -2   2        0.11       17.78      6.62 o 
  -3  -2   2     1271.74     1210.90     38.12 o 
  -2  -2   2      205.90      271.99      9.09 o 
  -1  -2   2    25313.04    26911.14   1309.25 o 
   0  -2   2       31.89       48.67     73.28 o 
   1  -2   2       12.51       49.69      9.14 o 
   2  -2   2       98.02      139.34     20.16 o 
   3  -2   2    19131.93    19042.98    597.64 o 
   4  -2   2      841.80      794.51     24.65 o 
   5  -2   2     2366.84     2319.64     74.72 o 
   6  -2   2        0.87        3.26      2.95 o 
   7  -2   2     3055.25     3089.34    136.64 o 
  -9  -1   2       82.14       75.08     12.21 o 
  -8  -1   2      534.96      556.56     28.78 o 
  -7  -1   2     1717.74     1712.65     76.42 o 
  -6  -1   2     1054.99     1054.55     47.82 o 
  -5  -1   2       15.02       29.30      3.73 o 
  -4  -1   2     1786.36     1881.53     53.11 o 
  -3  -1   2    19384.79    19881.22    551.70 o 
  -2  -1   2     3621.66     3746.13    133.34 o 
  -1  -1   2     3995.55     4178.54    190.82 o 
   0  -1   2     1753.58     1804.18     82.95 o 
   1  -1   2    23280.78    24748.59    718.91 o 
   2  -1   2     7402.80     7682.32    289.76 o 
   3  -1   2      332.21      348.64     10.51 o 
   4  -1   2       89.88       96.05      3.68 o 
   5  -1   2     7334.96     7155.72    225.41 o 
   6  -1   2       11.67       34.17     12.56 o 
   7  -1   2      287.62      288.84     21.36 o 
  -9   0   2      151.37      146.15     16.20 o 
  -8   0   2      158.92      178.34     13.93 o 
  -7   0   2       92.88       92.76      8.40 o 
  -6   0   2     1244.74     1300.77     58.18 o 
  -5   0   2     3412.52     3155.37    116.08 o 
  -4   0   2     8066.20     7793.23    216.95 o 
  -3   0   2       24.67       35.29      2.86 o 
  -2   0   2     1888.85     1870.67     58.87 o 
  -1   0   2     5704.58     5867.97    271.23 o 
   0   0   2     4648.65     4882.92    222.78 o 
   1   0   2     2812.94     2978.97     90.92 o 
   2   0   2     1415.27     1318.02     35.60 o 
   3   0   2    12288.49    12479.17    346.55 o 
   4   0   2     6325.39     6170.27    171.88 o 
   5   0   2      887.26      905.91     26.63 o 
   6   0   2       77.33       89.07      7.58 o 
   7   0   2      852.29      824.95     57.52 o 
  -9   1   2        5.61        7.11      8.63 o 
  -8   1   2      626.58      653.28     43.89 o 
  -7   1   2      122.18      126.44     12.37 o 
  -6   1   2     1523.14     1502.82     55.88 o 
  -5   1   2       52.77       56.63      4.24 o 
  -4   1   2     3845.49     3935.10    124.32 o 
  -3   1   2      724.53      656.33     21.47 o 
  -2   1   2    21405.45    21832.55    680.43 o 
  -1   1   2     2100.69     2218.81    133.91 o 
   0   1   2     5946.63     5942.24    273.71 o 
   1   1   2     1130.71     1195.96     40.91 o 
   2   1   2    15011.83    15145.76    434.59 o 
   3   1   2      101.92      127.93     26.29 o 
   4   1   2     4997.59     4722.84    131.92 o 
   5   1   2      396.30      406.32     13.85 o 
   6   1   2     2687.31     2642.55     96.45 o 
   7   1   2     1198.56     1154.76     78.58 o 
   8   1   2      142.23      109.73     15.83 o 
  -9   2   2       60.36       56.70     11.29 o 
  -8   2   2      962.95      952.58     60.78 o 
  -7   2   2       93.87       97.66      8.36 o 
  -6   2   2     1566.83     1567.11     58.26 o 
  -5   2   2     1399.06     1454.15     53.76 o 
  -4   2   2     9661.33     9654.19    345.61 o 
  -3   2   2      587.85      582.03     19.21 o 
  -2   2   2     7116.51     7218.04    225.46 o 
  -1   2   2     2415.25     2419.41     91.32 o 
   0   2   2    14111.84    15115.19    689.95 o 
   1   2   2       68.02       76.82      3.25 o 
   2   2   2     2373.33     2374.40     68.86 o 
   3   2   2      213.06      220.59      7.18 o 
   4   2   2    14920.89    14628.17    406.29 o 
   5   2   2      401.60      408.95     15.93 o 
   6   2   2      790.33      802.00     30.98 o 
   7   2   2       37.12       58.42      6.81 o 
  -9   3   2       18.01        7.70      8.04 o 
  -8   3   2      235.09      248.18     21.30 o 
  -7   3   2      945.76     1000.53     46.90 o 
  -6   3   2      378.00      360.05     15.29 o 
  -5   3   2        0.51        4.41      5.98 o 
  -4   3   2     2017.11     1925.50     74.51 o 
  -3   3   2     5277.28     5217.54    164.39 o 
  -2   3   2    10059.20    10143.42    316.80 o 
  -1   3   2     2471.83     2576.00     81.26 o 
   0   3   2     2429.61     2462.99     79.72 o 
   1   3   2     5429.36     5389.16    158.89 o 
   2   3   2     5806.23     5944.63    152.52 o 
   3   3   2      144.61      169.50      6.41 o 
   4   3   2      871.99      866.42     28.13 o 
   5   3   2     1049.92     1060.58     30.31 o 
   6   3   2     4450.15     4284.03    157.22 o 
   7   3   2       42.89       44.71      6.46 o 
  -9   4   2      621.13      672.13     46.60 o 
  -8   4   2      207.12      180.87     13.05 o 
  -7   4   2      224.14      230.21     14.09 o 
  -6   4   2       54.77       45.62      5.66 o 
  -5   4   2     8442.15     8237.12    296.89 o 
  -4   4   2       24.02       29.68      3.36 o 
  -3   4   2      511.07      529.76     17.73 o 
  -2   4   2       28.53       31.08      2.43 o 
  -1   4   2    11661.14    11832.85    369.69 o 
   0   4   2     7088.11     7322.59    202.70 o 
   1   4   2     1425.52     1502.86     39.13 o 
   2   4   2      251.22      235.51      7.53 o 
   3   4   2    12615.59    12399.04    380.21 o 
   4   4   2      751.58      765.29     24.95 o 
   5   4   2      565.50      596.51     19.21 o 
   6   4   2        3.01        4.17      3.08 o 
   7   4   2     1191.84     1247.83     79.61 o 
  -9   5   2        2.65        5.01      8.93 o 
  -8   5   2       28.98       28.63      6.92 o 
  -7   5   2     1207.59     1201.83     55.98 o 
  -6   5   2        7.83        6.65      3.88 o 
  -5   5   2       28.14       59.92     11.19 o 
  -4   5   2       69.15       67.73      4.42 o 
  -3   5   2    12235.47    12062.32    379.11 o 
  -2   5   2      214.00      221.83      7.70 o 
  -1   5   2     1701.06     1706.42     47.99 o 
   0   5   2       51.47       60.73      2.64 o 
   1   5   2    10004.09     9902.41    236.39 o 
   2   5   2        1.70       22.07      5.18 o 
   3   5   2      319.51      331.77     14.73 o 
   4   5   2      306.80      327.06     12.76 o 
   5   5   2     4337.09     4430.62    137.40 o 
   6   5   2      283.65      278.15     14.26 o 
   7   5   2      818.26      796.36     40.71 o 
  -9   6   2      625.78      632.44     50.24 o 
  -8   6   2      317.09      329.62     21.02 o 
  -7   6   2       38.71       42.52      6.74 o 
  -6   6   2      156.56      162.10     10.97 o 
  -5   6   2     2593.36     2504.27    111.29 o 
  -4   6   2     3570.85     3495.48    153.57 o 
  -3   6   2       29.68       26.31      3.15 o 
  -2   6   2      829.17      821.72     26.95 o 
  -1   6   2     7453.46     7541.48    209.07 o 
   0   6   2      821.11      860.36     21.59 o 
   1   6   2     2962.46     2835.49     70.85 o 
   2   6   2      757.33      770.98     20.89 o 
   3   6   2     6246.08     6206.70    191.28 o 
   4   6   2     1112.98     1152.70     33.00 o 
   5   6   2      401.57      379.99     18.01 o 
   6   6   2      284.04      296.25     14.17 o 
   7   6   2      831.41      854.82     41.85 o 
  -8   7   2      136.37      141.23     12.03 o 
  -7   7   2      338.45      333.58     22.72 o 
  -6   7   2     1008.74     1051.21     49.38 o 
  -5   7   2      370.34      376.08     19.82 o 
  -4   7   2     1157.39     1113.92     51.01 o 
  -3   7   2     2317.64     2253.89    106.27 o 
  -2   7   2     9281.39     9259.65    289.81 o 
  -1   7   2      211.17      225.43      6.96 o 
   0   7   2     1346.67     1318.95     32.33 o 
   1   7   2     2053.77     2049.68     49.85 o 
   2   7   2     2316.70     2342.18     61.10 o 
   3   7   2     1229.48     1243.34     35.50 o 
   4   7   2     1003.03     1032.93     33.63 o 
   5   7   2      716.85      684.20     27.89 o 
   6   7   2     1390.42     1455.12     55.81 o 
   7   7   2      398.79      375.83     28.99 o 
  -8   8   2     1074.10     1087.54     52.61 o 
  -7   8   2      100.65       94.33      9.47 o 
  -6   8   2      881.42      847.77     40.85 o 
  -5   8   2       96.68      115.18      8.96 o 
  -4   8   2     1093.58     1128.11     51.93 o 
  -3   8   2        8.05       19.62      8.89 o 
  -2   8   2     1612.18     1550.90     57.95 o 
  -1   8   2      558.29      578.83     14.83 o 
   0   8   2     6203.12     6184.58    137.62 o 
   1   8   2      127.65      134.98      4.93 o 
   2   8   2     1162.99     1178.90     33.84 o 
   3   8   2        3.55        5.18      2.51 o 
   4   8   2     2363.10     2364.79     74.51 o 
   5   8   2      161.77      147.85      8.83 o 
   6   8   2      458.23      489.87     23.27 o 
   7   8   2       31.06       14.06      7.98 o 
  -8   9   2      307.28      299.01     28.70 o 
  -7   9   2       13.11       24.26      7.19 o 
  -6   9   2     1549.44     1551.34     71.51 o 
  -5   9   2      149.91      151.47     11.05 o 
  -4   9   2      851.34      847.44     40.12 o 
  -3   9   2     1563.11     1546.30     69.87 o 
  -2   9   2     4072.73     3907.28    142.31 o 
  -1   9   2      691.00      677.65     22.98 o 
   0   9   2     1322.75     1320.53     32.64 o 
   1   9   2      603.74      603.98     16.08 o 
   2   9   2     3460.96     3419.51    106.49 o 
   3   9   2      362.29      346.10     13.51 o 
   4   9   2       63.86       76.55      7.12 o 
   5   9   2      185.91      207.41     11.95 o 
   6   9   2     1678.19     1707.06    107.65 o 
   7   9   2        2.37       -2.02      5.97 o 
  -7  10   2      266.14      287.92     18.69 o 
  -6  10   2      181.56      169.73     13.06 o 
  -5  10   2      990.50      979.69     46.60 o 
  -4  10   2      409.10      401.88     21.28 o 
  -3  10   2        9.68       14.04      3.83 o 
  -2  10   2      364.73      344.76     15.05 o 
  -1  10   2     1511.02     1500.45     56.26 o 
   0  10   2     3675.94     3712.89    131.15 o 
   1  10   2      415.18      427.34     15.33 o 
   2  10   2      100.16       99.84      7.16 o 
   3  10   2     1429.82     1481.43     53.34 o 
   4  10   2      688.35      639.65     31.90 o 
   5  10   2       13.39       15.76      4.56 o 
   6  10   2        3.10        2.27      6.75 o 
   7  10   2      247.00      270.63     24.24 o 
  -7  11   2      933.09      946.04     46.91 o 
  -6  11   2      104.62       93.49     15.34 o 
  -5  11   2      232.38      256.62     16.29 o 
  -4  11   2      111.78      124.15     15.34 o 
  -3  11   2     2375.07     2319.05     83.07 o 
  -2  11   2       28.77       35.25      7.90 o 
  -1  11   2      100.26      101.59      8.79 o 
   0  11   2      110.25      118.04      7.98 o 
   1  11   2     1992.85     2060.55     74.59 o 
   2  11   2      707.11      680.43     24.25 o 
   3  11   2      103.05      106.33      7.00 o 
   4  11   2       64.93       63.66      6.38 o 
   5  11   2     1107.85     1264.04     81.56 o 
   6  11   2      122.81       89.74     13.17 o 
  -6  12   2       23.87       13.16      6.70 o 
  -5  12   2      679.92      680.14     34.66 o 
  -4  12   2       21.21       22.88      5.65 o 
  -3  12   2      233.94      237.00     11.94 o 
  -2  12   2       14.07       15.06      4.89 o 
  -1  12   2     3145.45     3088.55    138.67 o 
   0  12   2       99.81      107.86     10.08 o 
   1  12   2      777.05      759.16     29.48 o 
   2  12   2       57.52       65.72      6.94 o 
   3  12   2     1144.50     1155.23     55.82 o 
   4  12   2        0.61        8.43      8.23 o 
   5  12   2      150.12      169.63     17.57 o 
   6  12   2      118.85      108.29     15.16 o 
  -5  13   2       67.51       75.75      9.62 o 
  -4  13   2       11.89        8.89      5.49 o 
  -3  13   2      672.93      694.80     27.87 o 
  -2  13   2      589.04      595.69     40.18 o 
  -1  13   2        6.23       10.13      6.11 o 
   0  13   2      185.75      197.47     15.67 o 
   1  13   2      806.44      816.38     37.00 o 
   2  13   2       27.84       37.62      5.36 o 
   3  13   2      591.13      568.32     40.04 o 
   4  13   2      115.97      118.15     14.04 o 
   5  13   2      298.65      314.98     26.77 o 
  -5  14   2      225.09      228.40     24.27 o 
  -4  14   2      282.58      263.05     25.09 o 
  -3  14   2       90.77       94.70      9.42 o 
  -2  14   2       64.23       87.99     12.13 o 
  -1  14   2      374.27      386.17     31.26 o 
   0  14   2     1597.09     1541.73     91.15 o 
   1  14   2       18.26       18.85      5.59 o 
   2  14   2      206.33      228.12     20.32 o 
   3  14   2       43.38       46.92     11.54 o 
   4  14   2      212.80      226.41     21.35 o 
  -3  15   2       21.24       16.47      8.85 o 
  -2  15   2      311.13      327.36     28.31 o 
  -1  15   2       15.36        6.95      8.37 o 
   0  15   2      148.12      197.04     19.28 o 
   1  15   2       21.42       21.65      7.95 o 
   2  15   2      875.13      811.65     54.86 o 
   3  15   2       72.57       59.50     11.99 o 
  -2  16   2      128.81      137.29     16.47 o 
  -1  16   2      140.46      165.34     18.04 o 
   0  16   2      335.56      316.89     27.75 o 
   2  16   2       36.20       49.78     11.71 o 
  -2 -17   3      235.31      227.12     21.52 o 
  -1 -17   3       45.54       52.38     12.75 o 
   0 -17   3      259.81      275.46     29.04 o 
   1 -17   3      209.41      225.79     22.64 o 
  -3 -16   3       49.79       51.30      8.34 o 
  -2 -16   3      130.20      135.14     11.75 o 
  -1 -16   3      430.82      460.83     38.73 o 
   0 -16   3       21.55       15.71      8.94 o 
   1 -16   3      131.72      119.81     25.27 o 
   2 -16   3      131.27      136.67     16.95 o 
   3 -16   3      580.24      575.62     41.68 o 
  -4 -15   3       23.10       22.09      6.84 o 
  -3 -15   3      650.06      708.34     34.71 o 
  -2 -15   3       77.55       76.83      8.60 o 
  -1 -15   3       11.17       17.86      6.13 o 
   0 -15   3       14.56       18.74      8.82 o 
   1 -15   3     1146.28     1152.14     72.38 o 
   2 -15   3       60.72       61.91     11.46 o 
   3 -15   3      125.85      128.74     15.66 o 
   4 -15   3       58.13       47.38      7.02 o 
   5 -15   3      580.55      592.80     47.97 o 
  -5 -14   3      389.56      418.11     29.02 o 
  -4 -14   3       48.49       45.98      7.51 o 
  -3 -14   3      168.43      168.85     12.06 o 
  -2 -14   3      493.77      495.98     25.23 o 
  -1 -14   3      776.29      820.90     35.79 o 
   0 -14   3       88.17       91.01     11.26 o 
   1 -14   3       17.36       21.13      6.38 o 
   2 -14   3      130.69      147.41     14.23 o 
   3 -14   3     1658.80     1690.61     65.15 o 
   4 -14   3      389.92      398.68     18.33 o 
   5 -14   3       41.82       36.22      7.72 o 
  -6 -13   3        2.15       10.21      6.31 o 
  -5 -13   3      117.78      124.40     10.78 o 
  -4 -13   3      800.28      803.28     47.01 o 
  -3 -13   3     1033.81     1028.10     39.78 o 
  -2 -13   3      809.75      845.73     33.95 o 
  -1 -13   3      121.39      122.92      8.28 o 
   0 -13   3      881.94      875.23     34.00 o 
   1 -13   3      513.45      504.83     26.89 o 
   2 -13   3      354.63      376.46     21.85 o 
   3 -13   3      187.57      165.84     16.83 o 
   4 -13   3      498.28      505.60     21.42 o 
   5 -13   3      769.62      744.21     37.40 o 
   6 -13   3      326.34      321.81     20.44 o 
  -6 -12   3      668.16      652.78     32.19 o 
  -5 -12   3        6.06        1.84      4.10 o 
  -4 -12   3       55.66       64.45      6.93 o 
  -3 -12   3        2.30       -0.27      3.54 o 
  -2 -12   3     1630.51     1628.63     60.26 o 
  -1 -12   3      405.23      425.80     17.98 o 
   0 -12   3      689.92      748.77     29.12 o 
   1 -12   3      109.63      115.44      9.88 o 
   2 -12   3     1515.23     1565.27     59.34 o 
   3 -12   3      195.66      185.83     11.07 o 
   4 -12   3     1151.86     1168.43     38.81 o 
   5 -12   3      291.49      296.00     17.80 o 
   6 -12   3      412.35      430.13     24.02 o 
   7 -12   3       90.02      105.48     15.77 o 
  -7 -11   3        6.99        6.29      5.99 o 
  -6 -11   3      352.22      358.50     20.09 o 
  -5 -11   3      328.85      326.64     14.41 o 
  -4 -11   3     1149.65     1172.09     38.72 o 
  -3 -11   3      557.46      533.66     21.85 o 
  -2 -11   3     1300.75     1334.72     51.87 o 
  -1 -11   3        0.32        5.55      3.08 o 
   0 -11   3     3230.43     3238.91    115.60 o 
   1 -11   3      207.49      224.70     12.46 o 
   2 -11   3      484.75      479.77     20.51 o 
   3 -11   3       28.23       22.75      4.81 o 
   4 -11   3     1979.34     1910.56     61.14 o 
   5 -11   3      106.93      104.09      9.30 o 
   6 -11   3      891.59      879.46     42.92 o 
   7 -11   3       67.45       72.08      9.27 o 
  -7 -10   3      167.19      171.45     12.53 o 
  -6 -10   3      211.15      208.29     16.32 o 
  -5 -10   3      874.62      832.48     28.98 o 
  -4 -10   3      252.90      266.19     10.97 o 
  -3 -10   3      880.93      884.40     31.13 o 
  -2 -10   3     1916.49     1917.56     60.83 o 
  -1 -10   3     1492.57     1466.05     53.44 o 
   0 -10   3     2398.23     2437.64     87.01 o 
   1 -10   3       11.53       13.54      3.04 o 
   2 -10   3     1986.22     1927.98     73.04 o 
   3 -10   3     2367.74     2344.45     87.36 o 
   4 -10   3      335.47      318.83     12.41 o 
   5 -10   3      109.52      101.93     12.90 o 
   6 -10   3     1305.73     1308.63     61.17 o 
   7 -10   3      164.52      155.87     12.31 o 
   8 -10   3      188.15      162.67     18.52 o 
  -8  -9   3        3.57        6.33      8.04 o 
  -7  -9   3      658.49      660.69     42.01 o 
  -6  -9   3      443.45      442.80     18.88 o 
  -5  -9   3      194.46      205.77     10.26 o 
  -4  -9   3      167.69      175.47      7.88 o 
  -3  -9   3     4493.19     4438.80    141.68 o 
  -2  -9   3        1.27       33.42     20.35 o 
  -1  -9   3      318.32      315.79     11.48 o 
   0  -9   3     1357.55     1395.46     44.59 o 
   1  -9   3     5108.08     5191.24    160.98 o 
   2  -9   3      761.58      726.30     29.62 o 
   3  -9   3      506.71      527.17     23.50 o 
   4  -9   3      300.24      283.18     11.10 o 
   5  -9   3     2239.57     2207.97     98.99 o 
   6  -9   3      231.86      216.07     13.81 o 
   7  -9   3      172.19      177.10     13.55 o 
   8  -9   3      300.84      307.88     19.43 o 
  -8  -8   3       28.03       25.13      9.33 o 
  -7  -8   3        9.22        2.80      4.12 o 
  -6  -8   3      141.56      130.61      8.01 o 
  -5  -8   3     2513.96     2545.64     80.32 o 
  -4  -8   3       24.37       32.15      3.39 o 
  -3  -8   3      468.64      459.44     18.06 o 
  -2  -8   3      701.03      728.91     27.47 o 
  -1  -8   3    10240.70    10389.53    317.47 o 
   0  -8   3      127.45      129.92      5.79 o 
   1  -8   3      121.06      122.32      5.62 o 
   2  -8   3       99.77      104.75      6.95 o 
   3  -8   3     7636.47     7360.18    267.99 o 
   4  -8   3      754.54      734.88     28.98 o 
   5  -8   3      377.77      374.81     16.45 o 
   6  -8   3       20.26       35.35      5.80 o 
   7  -8   3     1583.19     1568.74     72.22 o 
   8  -8   3       26.63       30.48     12.27 o 
  -8  -7   3      453.37      422.27     31.16 o 
  -7  -7   3      972.72      958.13     43.69 o 
  -6  -7   3        2.15        7.53      6.55 o 
  -5  -7   3        1.58        5.22      3.11 o 
  -4  -7   3     1613.03     1616.90     51.61 o 
  -3  -7   3     4483.35     4487.65    138.92 o 
  -2  -7   3     1002.48      951.26     31.24 o 
  -1  -7   3     3154.11     3170.49     88.62 o 
   0  -7   3     2533.66     2576.15     72.15 o 
   1  -7   3     8142.17     8178.14    252.26 o 
   2  -7   3       82.54      125.22     26.16 o 
   3  -7   3       46.81       66.23      9.35 o 
   4  -7   3      495.80      477.59     19.49 o 
   5  -7   3     4425.02     4168.84    153.01 o 
   6  -7   3      798.86      770.84     36.94 o 
   7  -7   3       53.34       53.51      7.11 o 
   8  -7   3        2.86        9.89      8.32 o 
   9  -7   3      494.52      502.55     42.74 o 
  -9  -6   3      180.39      185.00     20.04 o 
  -8  -6   3      263.85      273.06     22.73 o 
  -7  -6   3        9.25       16.33      6.02 o 
  -6  -6   3     2060.11     2078.23     74.65 o 
  -5  -6   3      754.34      790.95     24.46 o 
  -4  -6   3      386.31      386.20     12.95 o 
  -3  -6   3       17.62       30.31      5.83 o 
  -2  -6   3     5797.07     5596.03    171.59 o 
  -1  -6   3     6538.63     6676.68    204.17 o 
   0  -6   3    11670.78    12123.53    335.37 o 
   1  -6   3      557.49      626.48     22.49 o 
   2  -6   3     6248.88     6286.51    197.03 o 
   3  -6   3     2148.81     2122.53     78.60 o 
   4  -6   3      978.05      979.23     37.76 o 
   5  -6   3       95.40      102.02      6.41 o 
   6  -6   3      991.63      982.93     45.71 o 
   7  -6   3     1254.97     1266.43     58.65 o 
   8  -6   3      544.94      539.89     43.06 o 
   9  -6   3       10.99       14.90     11.01 o 
  -9  -5   3       92.58       82.93     13.84 o 
  -8  -5   3      711.11      754.62     49.70 o 
  -7  -5   3       92.56       92.34     11.20 o 
  -6  -5   3     2064.42     2061.43     73.93 o 
  -5  -5   3       43.72       40.70      4.42 o 
  -4  -5   3     5191.30     5320.56    164.28 o 
  -3  -5   3       49.88       65.45      4.00 o 
  -2  -5   3     2581.45     2595.41     80.56 o 
  -1  -5   3      202.84      262.98     10.62 o 
   0  -5   3    14518.28    14809.30    409.04 o 
   1  -5   3     1737.02     1709.30     48.22 o 
   2  -5   3     8482.42     8415.62    259.14 o 
   3  -5   3       88.88       81.23      4.30 o 
   4  -5   3     2725.16     2629.09     96.75 o 
   5  -5   3      122.30      129.02      7.45 o 
   6  -5   3     2229.44     2166.67     80.68 o 
   7  -5   3      249.28      244.05     14.61 o 
   8  -5   3      773.80      769.16     57.60 o 
  -9  -4   3      236.84      247.64     22.06 o 
  -8  -4   3      336.60      312.76     24.31 o 
  -7  -4   3       63.44       75.19      8.15 o 
  -6  -4   3     2278.05     2346.31    104.53 o 
  -5  -4   3      518.31      506.21     17.31 o 
  -4  -4   3     1541.34     1645.64     52.12 o 
  -3  -4   3      940.62      927.57     26.82 o 
  -2  -4   3    11267.85    11782.17    359.22 o 
  -1  -4   3     2146.24     2228.74     68.70 o 
   0  -4   3     5699.00     5543.24    153.49 o 
   1  -4   3      911.45      954.33     26.96 o 
   2  -4   3    13408.50    13277.39    366.89 o 
   3  -4   3     1284.89     1280.30     36.38 o 
   4  -4   3     1787.93     1728.31     63.96 o 
   5  -4   3      239.39      251.06     11.17 o 
   6  -4   3     2587.88     2445.84     92.02 o 
   7  -4   3       50.33       49.16      9.10 o 
   8  -4   3     1021.38     1012.66     73.15 o 
  -9  -3   3      242.61      264.96     23.60 o 
  -8  -3   3      321.60      328.73     25.29 o 
  -7  -3   3     1542.42     1527.04     69.88 o 
  -6  -3   3     1252.48     1196.76     55.33 o 
  -5  -3   3        2.37        4.96      2.51 o 
  -4  -3   3     2699.18     2740.36     85.14 o 
  -3  -3   3     8888.91     8835.13    245.91 o 
  -2  -3   3     1999.82     2107.50     65.02 o 
  -1  -3   3      273.33      275.30     10.08 o 
   0  -3   3     9212.05    10119.71    366.44 o 
   1  -3   3    24094.12    24364.52    913.70 o 
   2  -3   3    10487.26    10322.50    322.32 o 
   3  -3   3      428.38      452.00     13.31 o 
   4  -3   3     2397.48     2371.74     75.54 o 
   5  -3   3     2824.06     2755.54    101.30 o 
   6  -3   3      648.47      635.94     25.80 o 
   7  -3   3       36.18       44.48      8.49 o 
  -9  -2   3      811.78      776.50     51.98 o 
  -8  -2   3       14.18       19.44      8.29 o 
  -7  -2   3      188.94      189.22     14.25 o 
  -6  -2   3       64.49       92.46     12.07 o 
  -5  -2   3     5118.41     5198.36    181.95 o 
  -4  -2   3     1457.01     1394.63     39.71 o 
  -3  -2   3      109.94      139.89     11.01 o 
  -2  -2   3     1609.77     1655.15     51.29 o 
  -1  -2   3    32532.99    34849.09   1059.66 o 
   0  -2   3      696.21      766.22     73.19 o 
   1  -2   3     1185.84     1292.45     53.88 o 
   2  -2   3     2533.29     2555.48     67.67 o 
   3  -2   3     9978.88     9723.84    270.31 o 
   4  -2   3     1657.53     1652.55     46.78 o 
   5  -2   3      118.51      121.33      5.47 o 
   6  -2   3      107.83      109.07      6.47 o 
   7  -2   3     2329.07     2276.03    154.53 o 
  -9  -1   3        0.30        8.43      7.76 o 
  -8  -1   3       99.76       94.02     12.69 o 
  -7  -1   3     4116.46     3927.00    170.40 o 
  -6  -1   3      245.57      253.58     14.99 o 
  -5  -1   3      239.31      266.21     11.52 o 
  -4  -1   3      166.78      177.77      8.06 o 
  -3  -1   3    12434.96    12662.68    351.75 o 
  -2  -1   3       34.25       50.65      2.58 o 
  -1  -1   3     2603.01     2809.53    129.89 o 
   0  -1   3     1147.50     1167.21     54.03 o 
   1  -1   3    32532.49    33546.60   1257.49 o 
   2  -1   3      592.58      688.52     18.88 o 
   3  -1   3      573.98      597.46     17.35 o 
   4  -1   3      159.20      154.53      9.69 o 
   5  -1   3     8110.09     7762.85    245.09 o 
   6  -1   3      118.24      123.21      5.94 o 
  -9   0   3      197.77      207.57     20.43 o 
  -8   0   3       97.08      104.27     13.23 o 
  -7   0   3      198.78      203.66     12.77 o 
  -6   0   3     1324.05     1309.90     58.68 o 
  -5   0   3     4501.00     4391.52    158.77 o 
  -4   0   3      913.66      946.56     30.36 o 
  -3   0   3      242.33      276.27     13.09 o 
  -2   0   3     3583.39     3620.21    113.42 o 
  -1   0   3    25215.45    26945.69   1009.59 o 
   0   0   3    19695.11    21758.00    991.09 o 
   1   0   3      448.63      426.27     17.95 o 
   2   0   3     6540.87     6467.46    170.47 o 
   3   0   3    11438.02    11057.25    307.27 o 
   4   0   3      340.80      325.47     10.32 o 
   5   0   3      643.14      632.36     18.83 o 
   6   0   3      254.01      258.38     14.88 o 
   7   0   3     2381.22     2361.84    111.69 o 
  -9   1   3       11.38        8.01      8.49 o 
  -8   1   3      985.04     1011.95     64.41 o 
  -7   1   3      254.46      240.87     15.01 o 
  -6   1   3     2975.85     2935.85    107.04 o 
  -5   1   3      409.83      445.09     20.32 o 
  -4   1   3     5266.97     5150.29    185.05 o 
  -3   1   3     4356.18     4430.85    139.63 o 
  -2   1   3     4421.80     4385.28    156.09 o 
  -1   1   3       19.68       17.18      2.31 o 
   0   1   3    15494.91    16156.71    737.74 o 
   1   1   3    12003.32    12842.07    468.85 o 
   2   1   3    10732.49    10535.20    277.42 o 
   3   1   3      371.42      389.63     11.84 o 
   4   1   3     2892.11     2889.00     81.09 o 
   5   1   3     2244.08     2083.49     59.10 o 
   6   1   3      382.20      366.99     19.99 o 
   7   1   3       85.33       70.51     10.91 o 
   8   1   3      882.26      892.61     63.32 o 
  -9   2   3        1.76       -0.03      7.45 o 
  -8   2   3      199.30      212.20     19.28 o 
  -7   2   3       80.68       70.31      8.96 o 
  -6   2   3     3013.21     2973.63    108.45 o 
  -5   2   3      379.50      362.87     17.73 o 
  -4   2   3     7242.05     7074.74    254.10 o 
  -3   2   3        1.17        5.48      1.64 o 
  -2   2   3    11296.99    11175.40    348.76 o 
  -1   2   3       43.92       75.65     15.72 o 
   0   2   3    10318.83    10549.46    334.63 o 
   1   2   3       39.83       49.18      2.45 o 
   2   2   3     7859.07     7461.26    197.26 o 
   3   2   3      398.49      401.53     10.46 o 
   4   2   3     7523.64     7349.98    204.82 o 
   5   2   3      136.80      138.27      9.68 o 
   6   2   3     1455.63     1492.33     57.01 o 
   7   2   3       24.83       25.57      5.63 o 
  -9   3   3        1.97        9.30      8.46 o 
  -8   3   3      557.12      558.14     38.68 o 
  -7   3   3     1246.41     1305.81     60.17 o 
  -6   3   3      286.32      305.64     14.22 o 
  -5   3   3       94.57       91.35      6.79 o 
  -4   3   3     4537.11     4367.87    157.39 o 
  -3   3   3     1627.50     1653.35     52.84 o 
  -2   3   3     6655.27     6611.36    206.82 o 
  -1   3   3      176.69      191.27      6.38 o 
   0   3   3     8079.20     7866.65    251.51 o 
   1   3   3     4891.64     4869.28    118.79 o 
   2   3   3     9558.37     9520.80    227.20 o 
   3   3   3      382.26      352.88      9.82 o 
   4   3   3     5343.96     5245.31    161.84 o 
   5   3   3      295.27      302.06     13.13 o 
   6   3   3     1491.69     1466.95     47.77 o 
   7   3   3      362.67      372.28     30.17 o 
  -9   4   3      344.27      410.28     32.58 o 
  -8   4   3      107.32      110.99     10.41 o 
  -7   4   3      134.20      121.85      9.65 o 
  -6   4   3      693.72      701.52     33.68 o 
  -5   4   3     4201.47     4128.13    150.67 o 
  -4   4   3     3703.97     3629.17    134.07 o 
  -3   4   3      619.87      652.72     24.76 o 
  -2   4   3     6604.93     6774.43    212.08 o 
  -1   4   3    12511.77    12881.51    328.67 o 
   0   4   3     2716.84     2996.59     85.39 o 
   1   4   3      400.63      372.86     10.35 o 
   2   4   3     3399.90     3392.46     81.58 o 
   3   4   3     3886.19     3785.39     98.55 o 
   4   4   3     4785.88     4681.23    144.61 o 
   5   4   3       65.68       63.92      5.31 o 
   6   4   3      496.53      489.69     17.46 o 
   7   4   3      853.20      916.58     49.09 o 
  -8   5   3       10.71        5.94      7.11 o 
  -7   5   3     1731.15     1738.45     79.26 o 
  -6   5   3       66.14       73.96      7.31 o 
  -5   5   3      421.80      400.04     20.33 o 
  -4   5   3      402.63      401.53     16.30 o 
  -3   5   3     6852.81     6743.23    242.04 o 
  -2   5   3     2594.05     2607.37     72.94 o 
  -1   5   3      433.31      496.12     14.66 o 
   0   5   3       41.64       44.59      2.66 o 
   1   5   3    13450.78    13012.13    291.71 o 
   2   5   3      171.04      175.83      5.44 o 
   3   5   3       80.43       84.06      4.86 o 
   4   5   3      202.97      201.88      9.70 o 
   5   5   3     3648.27     3527.32    133.36 o 
   6   5   3      813.98      796.96     31.86 o 
   7   5   3        0.15        1.80      3.99 o 
  -9   6   3      407.08      426.93     37.37 o 
  -8   6   3        0.54        0.78      4.96 o 
  -7   6   3        0.90        0.82      4.17 o 
  -6   6   3       39.01       48.58      6.27 o 
  -5   6   3     5041.29     4985.03    218.61 o 
  -4   6   3     1691.96     1698.98     76.10 o 
  -3   6   3        8.06       15.32      2.68 o 
  -2   6   3      203.94      230.99      7.89 o 
  -1   6   3     8610.39     8543.85    236.77 o 
   0   6   3       37.54       44.83      5.86 o 
   1   6   3       24.89       55.54     12.22 o 
   2   6   3      240.02      264.24      9.11 o 
   3   6   3     8907.34     8724.62    268.36 o 
   4   6   3        5.69        8.50      3.91 o 
   5   6   3      111.49      110.57      6.09 o 
   6   6   3       15.15       15.85      3.91 o 
   7   6   3     1447.85     1510.61     70.86 o 
  -8   7   3      236.03      223.20     15.57 o 
  -7   7   3      282.80      260.80     16.32 o 
  -6   7   3      178.36      179.39     12.11 o 
  -5   7   3       59.12       61.19      6.65 o 
  -4   7   3     1250.28     1200.69     54.88 o 
  -3   7   3     7387.21     7136.56    310.95 o 
  -2   7   3     1319.90     1362.60     38.49 o 
  -1   7   3      690.26      716.67     21.00 o 
   0   7   3      966.58      962.94     24.32 o 
   1   7   3     6320.73     6296.42    150.93 o 
   2   7   3     1922.18     1884.78     49.55 o 
   3   7   3        4.45        7.39      2.24 o 
   4   7   3      946.66      983.43     32.68 o 
   5   7   3     2065.34     2040.37     76.72 o 
   6   7   3       18.32       20.73      4.54 o 
   7   7   3      505.57      500.35     36.04 o 
  -8   8   3      375.19      386.96     22.92 o 
  -7   8   3        0.21        3.25      4.78 o 
  -6   8   3      743.18      746.47     36.61 o 
  -5   8   3      292.32      284.02     16.30 o 
  -4   8   3     2545.68     2495.97    111.09 o 
  -3   8   3      493.45      466.71     23.09 o 
  -2   8   3     1851.70     1802.19     66.64 o 
  -1   8   3      738.25      757.59     24.20 o 
   0   8   3     1230.53     1225.72     30.49 o 
   1   8   3      655.79      643.98     18.43 o 
   2   8   3     1447.74     1491.39     39.76 o 
   3   8   3     1267.47     1201.66     46.22 o 
   4   8   3     1929.21     1904.02     61.21 o 
   5   8   3      129.72      109.93      7.42 o 
   6   8   3      569.90      619.67     31.80 o 
   7   8   3      208.41      193.54     19.37 o 
  -7   9   3        0.35       -1.64      5.11 o 
  -6   9   3      268.95      273.28     16.76 o 
  -5   9   3        5.19        6.69      4.61 o 
  -4   9   3     1678.12     1688.48     76.63 o 
  -3   9   3        0.07        5.19      5.48 o 
  -2   9   3     5164.62     5058.98    219.11 o 
  -1   9   3        2.56        6.67      3.42 o 
   0   9   3     1737.04     1661.52     37.94 o 
   1   9   3        0.13        3.33      1.97 o 
   2   9   3     1775.96     1739.54     42.49 o 
   3   9   3       55.20       50.78      4.97 o 
   4   9   3     1633.29     1686.35     64.20 o 
   5   9   3       57.76       55.87      8.27 o 
   6   9   3      928.27      958.27     63.27 o 
   7   9   3      162.37      163.70     18.44 o 
  -7  10   3       22.81       14.08     10.01 o 
  -6  10   3      449.81      417.85     23.27 o 
  -5  10   3      836.75      866.51     41.93 o 
  -4  10   3      416.90      440.96     23.20 o 
  -3  10   3        2.15        3.75      3.64 o 
  -2  10   3     1774.31     1728.55     77.10 o 
  -1  10   3      322.78      328.39     14.92 o 
   0  10   3     2318.20     2307.67     82.43 o 
   1  10   3      149.44      150.43      6.01 o 
   2  10   3      464.04      507.18     18.47 o 
   3  10   3      398.75      423.07     19.57 o 
   4  10   3     1680.83     1572.63     60.22 o 
   5  10   3        3.91       -0.39      5.15 o 
   6  10   3      149.25      148.48     16.90 o 
   7  10   3       77.41       80.46     13.03 o 
  -6  11   3      115.86      122.53     11.10 o 
  -5  11   3        3.00        1.91      4.47 o 
  -4  11   3      284.57      277.03     16.47 o 
  -3  11   3     1582.02     1593.08     72.72 o 
  -2  11   3      605.48      594.21     29.09 o 
  -1  11   3      649.54      648.78     38.44 o 
   0  11   3      484.15      477.06     19.37 o 
   1  11   3     1400.70     1395.70     52.40 o 
   2  11   3      267.18      229.97     10.12 o 
   3  11   3      193.37      200.51     10.81 o 
   4  11   3       33.51       35.41      7.85 o 
   5  11   3      437.55      493.47     35.92 o 
   6  11   3      668.10      651.43     46.61 o 
  -6  12   3       64.72       64.93     10.20 o 
  -5  12   3      923.82      882.01     43.32 o 
  -4  12   3       44.39       46.02      7.11 o 
  -3  12   3       87.45       70.60      7.84 o 
  -2  12   3       15.28       20.67      6.38 o 
  -1  12   3     1591.26     1599.15     95.33 o 
   0  12   3      888.46      901.29     42.85 o 
   1  12   3      153.90      149.20     10.25 o 
   2  12   3        0.53       -3.90      8.60 o 
   3  12   3     1583.77     1597.72     78.03 o 
   4  12   3       85.20       59.11     10.34 o 
   5  12   3        2.39        1.82      7.73 o 
  -5  13   3       15.36       17.14      6.92 o 
  -4  13   3       46.29       48.73      7.91 o 
  -3  13   3     1401.85     1362.25     63.47 o 
  -2  13   3      439.98      426.72     30.40 o 
  -1  13   3        3.46       14.65     16.67 o 
   0  13   3       11.86       17.51      6.40 o 
   1  13   3      712.99      690.95     27.53 o 
   2  13   3       10.77        9.75      7.90 o 
   3  13   3       16.89       18.71      7.84 o 
   4  13   3      171.02      191.47     19.45 o 
   5  13   3      543.69      530.09     39.49 o 
  -4  14   3       74.01       73.55      9.76 o 
  -3  14   3        0.00       -0.39      7.42 o 
  -2  14   3      106.80      135.04     16.25 o 
  -1  14   3      754.23      756.45     52.04 o 
   0  14   3      327.35      323.24     25.74 o 
   2  14   3      129.69      126.87     14.23 o 
   3  14   3      352.21      326.33     26.80 o 
   4  14   3       69.53       67.43     12.52 o 
  -3  15   3        7.06        2.21      7.70 o 
  -2  15   3      413.41      403.11     21.72 o 
  -1  15   3        1.37       -4.34     17.17 o 
   0  15   3      347.51      346.99     27.59 o 
   2  15   3       69.06       85.86     13.25 o 
   3  15   3      244.41      242.29     23.29 o 
  -2  16   3      175.94      180.51     21.44 o 
  -1  16   3        1.11       11.79     10.06 o 
  -2 -17   4        5.91        4.09      8.65 o 
  -1 -17   4      210.61      225.48     22.64 o 
   0 -17   4      428.48      432.07     37.63 o 
   1 -17   4       19.32       27.56     10.70 o 
  -3 -16   4       72.67       77.25     10.02 o 
  -2 -16   4      460.40      452.78     32.81 o 
  -1 -16   4      372.04      409.68     31.65 o 
   0 -16   4       62.67       58.35     13.08 o 
   1 -16   4      162.82      154.00     17.79 o 
   2 -16   4      518.58      505.36     37.33 o 
   3 -16   4      251.74      249.11     23.29 o 
  -4 -15   4       22.78       12.42      5.89 o 
  -3 -15   4      288.92      332.53     19.29 o 
  -2 -15   4      205.21      196.45     13.37 o 
  -1 -15   4      121.39      126.95     10.84 o 
   0 -15   4       77.23       84.55     14.51 o 
   1 -15   4     1458.51     1603.12     97.87 o 
   2 -15   4       22.22       15.99      9.58 o 
   3 -15   4       43.66       46.84     10.67 o 
   4 -15   4      340.36      324.94     16.13 o 
   5 -15   4      508.27      528.46     43.84 o 
  -5 -14   4      585.39      616.59     31.34 o 
  -4 -14   4        4.13        4.57      4.96 o 
  -3 -14   4      205.77      196.29     13.32 o 
  -2 -14   4       15.93       22.90      5.81 o 
  -1 -14   4     1041.54     1066.02     43.22 o 
   0 -14   4        0.35        5.00     11.06 o 
   1 -14   4     1106.83     1113.09     52.86 o 
   2 -14   4        1.22        3.49      6.15 o 
   3 -14   4     1134.81     1094.77     43.80 o 
   4 -14   4        6.61       10.20      4.80 o 
   5 -14   4       79.89       76.17      9.82 o 
  -6 -13   4       39.51       35.99      7.95 o 
  -5 -13   4      100.21       97.02     10.18 o 
  -4 -13   4      492.22      487.35     25.12 o 
  -3 -13   4     1240.61     1250.96     48.56 o 
  -2 -13   4       17.45       22.56      4.83 o 
  -1 -13   4       90.60       87.44      6.89 o 
   0 -13   4      484.77      497.29     20.74 o 
   1 -13   4     1107.99     1160.46     54.27 o 
   2 -13   4      679.08      707.37     34.93 o 
   3 -13   4      815.52      802.93     37.20 o 
   4 -13   4      169.92      200.14     17.43 o 
   5 -13   4      895.55      862.91     42.47 o 
   6 -13   4      119.53      105.84     15.56 o 
  -6 -12   4      667.18      686.38     33.75 o 
  -5 -12   4      255.24      250.52     13.02 o 
  -4 -12   4       78.10       78.97      7.02 o 
  -3 -12   4      156.79      151.69      9.56 o 
  -2 -12   4     1800.23     1836.25     67.49 o 
  -1 -12   4      344.99      349.20     17.49 o 
   0 -12   4       58.92       53.51      5.87 o 
   1 -12   4      140.43      127.31     10.05 o 
   2 -12   4     2385.27     2460.39     91.37 o 
   3 -12   4      937.22      928.36     36.90 o 
   4 -12   4      638.23      648.10     27.17 o 
   5 -12   4      214.53      233.09     15.38 o 
   6 -12   4      318.06      346.29     20.46 o 
   7 -12   4      184.30      162.58     18.38 o 
  -7 -11   4        6.42        3.59     14.38 o 
  -6 -11   4        3.90       -4.16      4.53 o 
  -5 -11   4      100.41       93.03      6.95 o 
  -4 -11   4     2199.28     2175.24     69.37 o 
  -3 -11   4      179.88      181.54      9.81 o 
  -2 -11   4      927.82      948.32     36.66 o 
  -1 -11   4        0.51        4.74      3.81 o 
   0 -11   4     3554.89     3508.10    124.49 o 
   1 -11   4       72.90       70.05      4.61 o 
   2 -11   4      264.97      255.96     13.51 o 
   3 -11   4      854.75      842.89     33.54 o 
   4 -11   4     3498.87     3342.39    104.91 o 
   5 -11   4       36.58       37.38      6.41 o 
   6 -11   4      179.40      194.24     14.03 o 
   7 -11   4        7.61       17.74     12.90 o 
  -7 -10   4      365.88      348.78     19.81 o 
  -6 -10   4      731.96      731.68     34.82 o 
  -5 -10   4       97.65      100.04      6.40 o 
  -4 -10   4      381.65      377.26     16.99 o 
  -3 -10   4      169.02      164.85      8.21 o 
  -2 -10   4     4196.58     4145.06    147.56 o 
  -1 -10   4      398.28      431.35     17.67 o 
   0 -10   4      163.28      170.68      9.12 o 
   1 -10   4      593.46      622.05     21.24 o 
   2 -10   4     2445.46     2433.30     90.14 o 
   3 -10   4      461.38      487.98     20.45 o 
   4 -10   4     1398.27     1412.26     45.73 o 
   5 -10   4      395.32      399.14     17.98 o 
   6 -10   4     1740.62     1747.63     79.97 o 
   7 -10   4      162.00      161.15     12.75 o 
  -8  -9   4      121.51      133.76     16.05 o 
  -7  -9   4      271.57      260.51     15.78 o 
  -6  -9   4       43.36       42.65      6.87 o 
  -5  -9   4     1209.77     1223.17     40.19 o 
  -4  -9   4      805.74      796.42     27.09 o 
  -3  -9   4     1933.13     1868.32     59.33 o 
  -2  -9   4      774.70      788.75     26.10 o 
  -1  -9   4       49.35       59.51      5.89 o 
   0  -9   4     3748.85     3654.63    113.90 o 
   1  -9   4     4271.77     4206.02    130.78 o 
   2  -9   4        5.35       11.45      3.58 o 
   3  -9   4     1090.22     1117.76     42.89 o 
   4  -9   4     3326.27     3222.88    100.78 o 
   5  -9   4     1302.45     1264.03     48.66 o 
   6  -9   4      386.05      409.51     22.13 o 
   7  -9   4        0.44        5.29      5.83 o 
   8  -9   4      385.61      361.26     33.31 o 
  -8  -8   4      256.50      236.89     21.33 o 
  -7  -8   4      284.93      286.60     21.42 o 
  -6  -8   4       26.72       28.85      5.61 o 
  -5  -8   4     2784.46     2772.29     87.40 o 
  -4  -8   4       33.50       36.05      4.35 o 
  -3  -8   4     2096.31     2182.31     71.40 o 
  -2  -8   4      379.45      353.42     13.29 o 
  -1  -8   4     6125.94     6010.35    184.25 o 
   0  -8   4     1523.84     1542.24     48.89 o 
   1  -8   4      773.72      800.34     39.97 o 
   2  -8   4     1629.55     1552.19     49.36 o 
   3  -8   4     6858.95     6561.24    240.12 o 
   4  -8   4       70.97       76.91      5.76 o 
   5  -8   4       74.79       66.89      6.02 o 
   6  -8   4      785.48      768.87     37.09 o 
   7  -8   4     1137.79     1100.00     79.89 o 
   8  -8   4        9.28       -4.79      8.15 o 
  -8  -7   4      126.08      120.81     15.75 o 
  -7  -7   4      582.30      551.80     38.07 o 
  -6  -7   4      334.45      342.39     16.56 o 
  -5  -7   4      563.31      619.16     24.73 o 
  -4  -7   4      402.67      381.33     14.05 o 
  -3  -7   4     6947.19     6960.50    214.72 o 
  -2  -7   4      137.54      151.72      9.73 o 
  -1  -7   4     1297.39     1390.77     39.54 o 
   0  -7   4       59.20       64.98      4.15 o 
   1  -7   4     5768.74     5798.91    179.36 o 
   2  -7   4       37.07       40.61      3.44 o 
   3  -7   4     1698.48     1687.56     62.93 o 
   4  -7   4      278.82      299.74     13.25 o 
   5  -7   4     4709.51     4511.70    165.45 o 
   6  -7   4       14.31       26.64      8.25 o 
   7  -7   4        0.75       -1.23      6.22 o 
   8  -7   4       36.24       27.03      9.89 o 
  -8  -6   4        5.94       -6.72      6.72 o 
  -7  -6   4        4.78       10.73      6.25 o 
  -6  -6   4     1101.65     1103.50     41.04 o 
  -5  -6   4     1664.00     1659.35     60.60 o 
  -4  -6   4      176.23      153.54      6.82 o 
  -3  -6   4     1568.30     1523.45     48.44 o 
  -2  -6   4     5318.03     5208.52    159.74 o 
  -1  -6   4     6875.58     6798.40    188.60 o 
   0  -6   4      238.28      269.20      9.19 o 
   1  -6   4      345.98      372.95     11.22 o 
   2  -6   4     2372.46     2390.59     74.68 o 
   3  -6   4     8430.85     8140.59    295.55 o 
   4  -6   4     1394.66     1359.82     51.12 o 
   5  -6   4     1892.42     1833.39     68.52 o 
   6  -6   4      436.31      427.35     20.02 o 
   7  -6   4     1710.60     1743.87    121.24 o 
   8  -6   4       49.33       54.18     12.58 o 
   9  -6   4       42.04       35.41     11.71 o 
  -9  -5   4       14.46        9.80      7.65 o 
  -8  -5   4     1049.39     1106.83     70.17 o 
  -7  -5   4      279.87      269.89     21.24 o 
  -6  -5   4        6.98        9.09      6.97 o 
  -5  -5   4      159.83      154.31      8.40 o 
  -4  -5   4     6772.77     6889.20    212.25 o 
  -3  -5   4     2055.33     2006.13     62.77 o 
  -2  -5   4     2896.10     2726.27     85.07 o 
  -1  -5   4     1211.61     1184.97     33.70 o 
   0  -5   4    11316.13    11358.78    314.11 o 
   1  -5   4     5249.13     5300.06    149.56 o 
   2  -5   4      547.36      568.73     16.57 o 
   3  -5   4      179.27      181.06      6.26 o 
   4  -5   4     4930.55     4776.61    174.29 o 
   5  -5   4     1385.00     1370.54     51.66 o 
   6  -5   4     1614.18     1591.70     59.99 o 
   7  -5   4       39.35       46.11     10.31 o 
   8  -5   4      161.35      162.22     18.35 o 
  -9  -4   4        0.28        7.79      8.18 o 
  -8  -4   4      382.06      379.03     28.71 o 
  -7  -4   4        9.41       10.78      5.18 o 
  -6  -4   4     2928.34     2951.32    129.10 o 
  -5  -4   4      102.98      107.92      6.64 o 
  -4  -4   4      176.12      173.24      7.33 o 
  -3  -4   4       38.81       43.21      3.73 o 
  -2  -4   4    11190.76    11231.01    346.23 o 
  -1  -4   4      170.89      204.84      7.94 o 
   0  -4   4     4098.00     3964.98    110.12 o 
   1  -4   4      169.16      217.00      9.11 o 
   2  -4   4     9335.91     9084.70    216.81 o 
   3  -4   4        0.85        6.74      1.45 o 
   4  -4   4     1604.61     1538.15     57.18 o 
   5  -4   4      125.48      129.28      6.99 o 
   6  -4   4     4110.49     4019.94    190.28 o 
   7  -4   4       86.28      102.23     12.89 o 
   8  -4   4      288.39      288.02     25.93 o 
  -9  -3   4      288.89      340.45     28.11 o 
  -8  -3   4      684.42      683.30     45.63 o 
  -7  -3   4       26.89       18.19      5.06 o 
  -6  -3   4     1040.71     1009.45     46.23 o 
  -5  -3   4     1035.90     1071.82     39.21 o 
  -4  -3   4     4929.82     4907.35    151.43 o 
  -3  -3   4     3869.12     3771.54    105.54 o 
  -2  -3   4     1752.19     1795.43     50.40 o 
  -1  -3   4      884.69      986.93     28.41 o 
   0  -3   4    19462.33    20341.88    561.50 o 
   1  -3   4     2050.23     2058.97     66.02 o 
   2  -3   4     3368.41     3467.46     83.39 o 
   3  -3   4     2430.95     2347.96     65.93 o 
   4  -3   4     5512.91     5304.90    148.11 o 
   5  -3   4      493.34      499.69     19.99 o 
   6  -3   4     1763.46     1719.80     83.10 o 
   7  -3   4      294.18      298.37     25.26 o 
  -9  -2   4      621.51      622.42     43.18 o 
  -8  -2   4       28.75       22.58      7.59 o 
  -7  -2   4      289.95      324.88     24.23 o 
  -6  -2   4      923.40      905.40     41.74 o 
  -5  -2   4     3641.07     3565.69    125.25 o 
  -4  -2   4       32.56       32.65      2.96 o 
  -3  -2   4     5552.04     5565.35    155.26 o 
  -2  -2   4     4314.20     4314.89    119.70 o 
  -1  -2   4     9440.38     9510.80    263.79 o 
   0  -2   4     3291.12     3307.03    113.28 o 
   1  -2   4      167.11      160.66      9.32 o 
   2  -2   4    10833.98    11060.90    291.26 o 
   3  -2   4     7956.20     7691.75    214.08 o 
   4  -2   4      139.75      137.56      5.28 o 
   5  -2   4      733.66      742.07     24.83 o 
   6  -2   4     1031.88     1044.10     52.25 o 
   7  -2   4      920.74      944.97     48.56 o 
  -9  -1   4      316.69      316.23     26.32 o 
  -8  -1   4        6.98        9.19      7.65 o 
  -7  -1   4     2207.67     2230.75     99.17 o 
  -6  -1   4      415.47      392.08     27.10 o 
  -5  -1   4      292.25      310.25     13.25 o 
  -4  -1   4      165.52      169.84      6.61 o 
  -3  -1   4    11602.25    11541.95    320.76 o 
  -2  -1   4      463.77      489.05     15.60 o 
  -1  -1   4     2948.18     2835.34     78.79 o 
   0  -1   4     2672.83     2819.13     90.04 o 
   1  -1   4    16548.42    16800.81    532.74 o 
   2  -1   4     2035.64     2027.73     54.03 o 
   3  -1   4      315.99      294.84      7.82 o 
   4  -1   4      221.09      233.63      8.06 o 
   5  -1   4     6249.84     6023.21    227.35 o 
   6  -1   4       49.22       44.76      4.58 o 
   7  -1   4      143.39      148.71     16.45 o 
  -9   0   4      518.24      522.04     38.03 o 
  -8   0   4       53.16       50.03     10.81 o 
  -7   0   4      636.19      646.53     31.59 o 
  -6   0   4      473.19      492.86     20.31 o 
  -5   0   4     3481.35     3439.69    125.39 o 
  -4   0   4      194.32      189.18      8.08 o 
  -3   0   4     1789.27     1777.49     55.46 o 
  -2   0   4     3837.48     3865.94    107.35 o 
  -1   0   4    24103.64    24278.95    693.45 o 
   0   0   4        6.87        5.63      5.06 o 
   1   0   4     2472.89     2437.70     78.35 o 
   2   0   4     1580.19     1640.91     43.90 o 
   3   0   4    12176.15    11591.95    305.43 o 
   4   0   4      122.89      140.39      6.72 o 
   5   0   4      616.38      636.33     21.96 o 
   6   0   4      218.99      212.51     14.88 o 
   7   0   4     2371.75     2339.17    117.47 o 
  -9   1   4       53.09       62.55     12.69 o 
  -8   1   4      856.76      912.41     58.96 o 
  -7   1   4     1446.44     1422.55     69.68 o 
  -6   1   4      840.64      890.66     52.51 o 
  -5   1   4      211.94      256.42     29.06 o 
  -4   1   4     4064.14     4002.43    145.04 o 
  -3   1   4     3675.87     3595.47    110.90 o 
  -2   1   4     1716.61     1757.26     54.26 o 
  -1   1   4     8983.79     9381.92    259.52 o 
   0   1   4     9086.46     8950.30    285.65 o 
   1   1   4    11874.73    11782.14    373.93 o 
   2   1   4      687.40      669.75     18.46 o 
   3   1   4       29.90       41.75      2.42 o 
   4   1   4     1384.88     1392.36     48.10 o 
   5   1   4     3449.52     3295.44    106.40 o 
   6   1   4      637.53      667.58     34.18 o 
   7   1   4      266.32      284.12     20.81 o 
  -9   2   4        4.50        1.54      7.03 o 
  -8   2   4      155.68      162.77     16.48 o 
  -7   2   4      289.93      286.29     13.52 o 
  -6   2   4     4019.34     3989.53    144.79 o 
  -5   2   4      564.44      561.29     26.44 o 
  -4   2   4      195.89      224.95     12.09 o 
  -3   2   4      131.75      157.21     20.43 o 
  -2   2   4     8467.99     8341.53    230.81 o 
  -1   2   4     4811.37     4980.45    137.96 o 
   0   2   4     9214.40     9448.41    270.35 o 
   1   2   4      736.58      687.60     23.30 o 
   2   2   4    11677.34    11227.71    295.88 o 
   3   2   4     2336.34     2172.37     53.45 o 
   4   2   4      830.73      813.43     27.23 o 
   5   2   4      293.22      302.09     13.39 o 
   6   2   4     2086.06     2091.43     78.14 o 
   7   2   4      756.07      725.89     37.90 o 
  -9   3   4       91.66       92.93     14.85 o 
  -8   3   4     1172.65     1220.51     76.74 o 
  -7   3   4       71.53       89.34     11.44 o 
  -6   3   4     1571.26     1576.38     58.89 o 
  -5   3   4      217.21      217.50     10.22 o 
  -4   3   4     6564.72     6485.16    234.46 o 
  -3   3   4      818.10      825.56     30.96 o 
  -2   3   4      417.87      465.14     13.81 o 
  -1   3   4      749.32      744.87     21.34 o 
   0   3   4    19678.75    20529.13    567.62 o 
   1   3   4        2.80       22.90      7.75 o 
   2   3   4     4938.02     4874.30    128.99 o 
   3   3   4      424.22      421.23     12.25 o 
   4   3   4     4007.86     3838.49    140.63 o 
   5   3   4       12.38       14.85      3.42 o 
   6   3   4      505.68      499.72     21.49 o 
   7   3   4        9.69        8.72      5.02 o 
  -8   4   4        2.27       -0.40      6.39 o 
  -7   4   4      201.22      206.39     13.53 o 
  -6   4   4     1807.98     1773.21     80.04 o 
  -5   4   4      845.92      873.07     34.03 o 
  -4   4   4     2169.44     2060.26     75.38 o 
  -3   4   4      198.18      195.14     28.66 o 
  -2   4   4     7975.65     8027.76    222.56 o 
  -1   4   4     4961.40     4911.97    136.41 o 
   0   4   4      947.28      966.10     29.71 o 
   1   4   4        4.89       14.86      2.28 o 
   2   4   4     8403.16     7990.13    191.10 o 
   3   4   4     1224.12     1202.95     33.30 o 
   4   4   4     1504.87     1486.77     55.86 o 
   5   4   4      333.50      334.73     14.78 o 
   6   4   4     1033.54     1032.38     40.18 o 
   7   4   4      172.99      206.82     17.25 o 
  -8   5   4      198.59      186.51     13.91 o 
  -7   5   4     2336.85     2407.29    108.29 o 
  -6   5   4       20.91       26.71      5.70 o 
  -5   5   4      207.10      181.57     11.34 o 
  -4   5   4     1993.06     1869.36     68.70 o 
  -3   5   4     3964.76     3956.69    142.77 o 
  -2   5   4      304.64      339.84     10.55 o 
  -1   5   4     2717.64     2647.75     66.71 o 
   0   5   4     2206.86     2206.25     61.86 o 
   1   5   4     9393.71     9441.80    225.68 o 
   2   5   4     3978.05     3769.22     90.71 o 
   3   5   4        6.59       13.43      2.43 o 
   4   5   4     1147.44     1097.92     41.98 o 
   5   5   4     2265.18     2247.92     84.08 o 
   6   5   4      443.20      412.68     15.86 o 
   7   5   4      463.18      478.41     30.77 o 
  -8   6   4        3.23       -1.37      5.04 o 
  -7   6   4      383.73      387.34     21.57 o 
  -6   6   4        6.80        4.38      4.02 o 
  -5   6   4     3866.85     3732.88    164.62 o 
  -4   6   4       43.52       45.92     12.65 o 
  -3   6   4        3.45       22.66      3.97 o 
  -2   6   4      195.26      228.45      9.05 o 
  -1   6   4    10622.80    10795.96    299.11 o 
   0   6   4      218.61      206.90      8.05 o 
   1   6   4     1978.97     1905.10     46.45 o 
   2   6   4       94.57       89.01      4.09 o 
   3   6   4     4513.37     4462.81    129.65 o 
   4   6   4      700.11      679.47     27.31 o 
   5   6   4      116.65      129.86      8.59 o 
   6   6   4        5.02        0.90      3.17 o 
   7   6   4      943.90     1020.80     66.67 o 
  -8   7   4       96.92       97.88     10.65 o 
  -7   7   4      678.51      685.80     34.64 o 
  -6   7   4      459.17      500.13     26.03 o 
  -5   7   4      750.28      699.70     36.32 o 
  -4   7   4      217.37      204.30     12.15 o 
  -3   7   4     4000.28     3806.58    167.14 o 
  -2   7   4       66.48       85.62     18.27 o 
  -1   7   4      740.35      726.14     22.43 o 
   0   7   4     1211.08     1244.76     28.90 o 
   1   7   4     7082.94     6894.94    165.37 o 
   2   7   4      217.10      228.22      9.20 o 
   3   7   4        1.49        5.27      2.32 o 
   4   7   4       67.80       78.88      6.78 o 
   5   7   4     2279.27     2278.65     73.00 o 
   6   7   4       17.50       18.57      5.56 o 
   7   7   4       30.28       30.22      8.57 o 
  -8   8   4      119.99      127.42     18.02 o 
  -7   8   4       84.81       79.80      9.40 o 
  -6   8   4     1082.39     1104.84     52.26 o 
  -5   8   4     1243.06     1242.75     57.62 o 
  -4   8   4     1404.50     1471.86     67.03 o 
  -3   8   4      271.18      265.46     14.72 o 
  -2   8   4     1426.89     1455.15     51.65 o 
  -1   8   4     2359.01     2063.55    159.78 o 
   0   8   4     1077.20     1087.14     27.13 o 
   1   8   4      379.77      389.65     11.50 o 
   2   8   4     3261.92     3231.01     94.49 o 
   3   8   4     2587.37     2508.04     93.96 o 
   4   8   4       96.19      111.48     10.62 o 
   5   8   4      166.12      143.10      7.94 o 
   6   8   4      471.94      484.56     34.75 o 
   7   8   4      579.44      582.56     42.08 o 
  -7   9   4       10.73        8.66      6.27 o 
  -6   9   4      270.37      281.74     17.20 o 
  -5   9   4      328.32      336.56     19.21 o 
  -4   9   4     1988.08     1964.01     88.53 o 
  -3   9   4      485.42      472.67     23.77 o 
  -2   9   4      774.71      811.06     30.14 o 
  -1   9   4      307.49      311.21     13.72 o 
   0   9   4     2075.78     2067.73     50.60 o 
   1   9   4      854.60      820.29     22.57 o 
   2   9   4     1958.70     1911.51     57.85 o 
   3   9   4      172.45      173.05      9.40 o 
   4   9   4     1337.11     1447.45     47.43 o 
   5   9   4      267.26      244.35     16.44 o 
   6   9   4       24.00       24.17      8.04 o 
   7   9   4      109.03       95.68     14.32 o 
  -7  10   4        1.78       10.99      6.93 o 
  -6  10   4      567.69      559.75     29.58 o 
  -5  10   4       54.00       64.77      7.87 o 
  -4  10   4      989.48     1035.95     48.82 o 
  -3  10   4      264.25      258.51     16.36 o 
  -2  10   4     3265.05     3204.66    111.71 o 
  -1  10   4      124.12      130.35      8.74 o 
   0  10   4      129.17      132.67      6.65 o 
   1  10   4      444.50      443.25     11.88 o 
   2  10   4     1778.42     1819.10     48.91 o 
   3  10   4        0.05        3.23      2.74 o 
   4  10   4     1204.46     1169.80     45.78 o 
   5  10   4      138.59      128.25     14.01 o 
   6  10   4      406.69      444.71     33.87 o 
  -6  11   4       12.66       14.17      6.17 o 
  -5  11   4       31.04       28.90      6.99 o 
  -4  11   4      935.50      903.51     43.51 o 
  -3  11   4      493.98      496.23     25.56 o 
  -2  11   4     1200.14     1202.41     43.89 o 
  -1  11   4        8.19        8.26      5.38 o 
   0  11   4      779.99      788.62     30.13 o 
   1  11   4     1192.44     1249.45    114.29 o 
   2  11   4      493.10      454.20     17.71 o 
   3  11   4        5.36        8.84      5.12 o 
   4  11   4      804.01      756.89     37.13 o 
   5  11   4      121.49      140.73     15.97 o 
   6  11   4      299.46      269.32     23.88 o 
  -5  12   4      771.67      755.01     38.20 o 
  -4  12   4        1.86       -1.77      4.75 o 
  -3  12   4       16.24       22.95      6.16 o 
  -2  12   4      448.84      452.86     19.00 o 
  -1  12   4      877.55      878.97     54.93 o 
   0  12   4      501.96      503.45     25.77 o 
   1  12   4      257.83      276.64     19.32 o 
   2  12   4      122.94      111.03     11.63 o 
   3  12   4      720.94      713.30     40.47 o 
   4  12   4      413.24      383.90     29.61 o 
   5  12   4        3.32       11.71      8.18 o 
  -5  13   4       46.27       36.02      8.19 o 
  -4  13   4        3.98       -5.01      5.01 o 
  -3  13   4     1308.70     1371.18     64.09 o 
  -2  13   4       18.93       26.97      7.01 o 
  -1  13   4        6.09        4.76     11.60 o 
   1  13   4     1061.09      999.83     49.16 o 
   2  13   4        3.46       -6.11      6.11 o 
   3  13   4      105.66      141.46     15.10 o 
   4  13   4       12.31       11.18      7.95 o 
  -4  14   4      131.11      126.67     12.31 o 
  -3  14   4      102.04       81.05     12.47 o 
  -2  14   4       61.60       67.92      8.94 o 
  -1  14   4      672.49      636.52     42.65 o 
   2  14   4      139.67      138.11     15.86 o 
   3  14   4      609.66      588.17     42.25 o 
  -3  15   4      236.00      237.10     22.48 o 
  -2  15   4      194.72      201.40     19.45 o 
   2  15   4       17.52       17.70      9.78 o 
  -2 -17   5       69.73       39.81     10.39 o 
  -1 -17   5       17.22       23.30     11.93 o 
   0 -17   5      723.43      765.44     52.33 o 
   1 -17   5       15.05       10.14      9.13 o 
  -3 -16   5      139.49      156.13     13.27 o 
  -2 -16   5      461.26      459.39     24.69 o 
  -1 -16   5       42.75       45.29      8.09 o 
   0 -16   5        5.54       11.32     25.43 o 
   1 -16   5        2.05       14.42     10.06 o 
   2 -16   5      763.10      709.96     53.33 o 
   3 -16   5      137.40      138.61     18.77 o 
  -4 -15   5      209.54      214.55     15.35 o 
  -3 -15   5       76.50       80.64      9.86 o 
  -2 -15   5        1.12       -0.65      4.90 o 
  -1 -15   5      896.35      901.12     41.85 o 
   0 -15   5      318.64      334.31     26.94 o 
   1 -15   5      505.31      555.45     43.20 o 
   2 -15   5       35.65       39.38     11.04 o 
   3 -15   5      124.37      113.17     15.13 o 
   4 -15   5      350.25      346.84     20.92 o 
   5 -15   5      252.98      265.52     18.20 o 
  -5 -14   5      185.16      190.94     13.81 o 
  -4 -14   5       60.46       56.38      7.86 o 
  -3 -14   5      544.84      544.05     27.74 o 
  -2 -14   5       32.65       37.29      6.72 o 
  -1 -14   5      794.39      827.03     33.09 o 
   0 -14   5       91.29       92.79      7.50 o 
   1 -14   5     1173.37     1201.71     56.86 o 
   2 -14   5      263.06      234.11     15.63 o 
   3 -14   5      608.33      629.74     32.22 o 
   4 -14   5       60.43       52.60      7.89 o 
   5 -14   5      372.98      364.94     21.84 o 
  -6 -13   5       27.78       25.60      7.33 o 
  -5 -13   5      381.59      373.58     20.83 o 
  -4 -13   5       51.97       62.87     10.17 o 
  -3 -13   5      553.87      573.89     24.15 o 
  -2 -13   5      134.84      134.54     10.22 o 
  -1 -13   5     1223.07     1221.76     45.98 o 
   0 -13   5      231.17      251.90     13.66 o 
   1 -13   5     1185.26     1171.03     56.84 o 
   2 -13   5       83.95       93.70     12.71 o 
   3 -13   5      286.73      264.33     14.26 o 
   4 -13   5        0.81        3.76      4.02 o 
   5 -13   5      739.59      734.06     37.11 o 
   6 -13   5      135.02      122.45     13.94 o 
  -6 -12   5      428.01      433.06     23.53 o 
  -5 -12   5      420.54      404.09     21.72 o 
  -4 -12   5      147.78      147.48      9.23 o 
  -3 -12   5      191.53      177.87      9.88 o 
  -2 -12   5      901.44      911.62     35.98 o 
  -1 -12   5      882.37      910.84     35.15 o 
   0 -12   5       35.24       46.59      5.26 o 
   1 -12   5     2007.74     2075.13     93.02 o 
   2 -12   5     2429.15     2449.99     91.06 o 
   3 -12   5      583.77      570.95     24.12 o 
   4 -12   5       16.11       17.23      4.67 o 
   5 -12   5      261.67      260.58     16.29 o 
   6 -12   5      204.26      218.93     17.25 o 
  -7 -11   5      111.94      107.50     10.52 o 
  -6 -11   5        0.19        6.82      6.29 o 
  -5 -11   5      133.41      143.43     11.85 o 
  -4 -11   5     1960.94     1942.84     62.43 o 
  -3 -11   5      175.13      172.72     10.12 o 
  -2 -11   5      201.66      239.94     11.68 o 
  -1 -11   5       51.51       52.55      5.33 o 
   0 -11   5     3553.27     3516.56    124.83 o 
   1 -11   5      349.83      334.06     12.87 o 
   2 -11   5      366.23      371.85     16.72 o 
   3 -11   5     1847.48     1763.03     66.74 o 
   4 -11   5     1608.14     1587.94     62.15 o 
   5 -11   5       65.26       68.63      6.98 o 
   6 -11   5       11.91       12.35      5.67 o 
   7 -11   5      271.64      261.45     26.82 o 
  -7 -10   5      154.59      166.80     12.96 o 
  -6 -10   5     1303.22     1285.76     57.77 o 
  -5 -10   5       58.29       63.23      6.07 o 
  -4 -10   5       52.87       51.31      6.80 o 
  -3 -10   5       14.15       23.62      3.46 o 
  -2 -10   5     5049.73     4836.69    171.87 o 
  -1 -10   5       36.57       48.28      6.66 o 
   0 -10   5       64.32       88.43     11.86 o 
   1 -10   5       13.46       48.72     17.79 o 
   2 -10   5     5418.37     5265.13    197.31 o 
   3 -10   5       12.63       13.85      3.34 o 
   4 -10   5      350.40      347.56     13.29 o 
   5 -10   5       10.57       16.00      5.91 o 
   6 -10   5     1431.66     1449.44     67.11 o 
   7 -10   5        5.54       -0.70      6.97 o 
  -7  -9   5      129.76      121.49     10.18 o 
  -6  -9   5        1.17       14.36      9.83 o 
  -5  -9   5      480.54      485.06     20.49 o 
  -4  -9   5     2593.88     2582.64     81.63 o 
  -3  -9   5      168.13      157.33      7.99 o 
  -2  -9   5       99.42      108.51      6.47 o 
  -1  -9   5     1297.33     1290.01     47.31 o 
   0  -9   5     4814.35     4673.90    145.18 o 
   1  -9   5     1906.65     1918.48     60.80 o 
   2  -9   5        5.37        6.62      3.29 o 
   3  -9   5       15.48       17.07      3.56 o 
   4  -9   5     5134.64     4911.03    152.69 o 
   5  -9   5      316.75      312.93     15.41 o 
   6  -9   5       38.28       52.73      7.23 o 
   7  -9   5       95.85       86.60     13.76 o 
   8  -9   5      618.71      586.69     48.31 o 
  -8  -8   5       51.27       56.78     11.88 o 
  -7  -8   5      968.50      961.17     44.26 o 
  -6  -8   5      288.08      287.80     13.50 o 
  -5  -8   5      680.86      632.64     28.35 o 
  -4  -8   5      180.64      177.35      8.78 o 
  -3  -8   5     1325.38     1363.88     43.74 o 
  -2  -8   5     3077.95     3077.24     96.20 o 
  -1  -8   5     3440.91     3369.88    104.07 o 
   0  -8   5      203.42      192.14      8.32 o 
   1  -8   5     4379.71     4366.05    135.61 o 
   2  -8   5     2575.14     2486.97     78.21 o 
   3  -8   5     2527.58     2539.26     94.12 o 
   4  -8   5        5.21       20.15      5.90 o 
   5  -8   5       27.88       29.35      4.88 o 
   6  -8   5     1244.65     1217.49     61.01 o 
   7  -8   5      798.40      788.31     59.60 o 
   8  -8   5       10.59       14.93      9.83 o 
  -8  -7   5        0.47       -1.34      6.69 o 
  -7  -7   5      703.80      695.45     46.36 o 
  -6  -7   5       12.08       12.81      4.90 o 
  -5  -7   5     3290.52     3298.31    116.69 o 
  -4  -7   5       44.53       45.61      5.10 o 
  -3  -7   5     3752.79     3711.61    115.25 o 
  -2  -7   5      405.49      386.38     15.13 o 
  -1  -7   5     3353.04     3406.26     95.21 o 
   0  -7   5      183.43      166.80      6.01 o 
   1  -7   5     8416.98     8117.72    250.47 o 
   2  -7   5      464.86      483.19     16.74 o 
   3  -7   5     3227.86     3129.42    115.69 o 
   4  -7   5      618.47      616.99     24.80 o 
   5  -7   5     3740.99     3544.66    130.59 o 
   6  -7   5       25.06       26.26      8.33 o 
   7  -7   5      662.91      634.65     48.91 o 
   8  -7   5        9.25       10.31      8.15 o 
  -8  -6   5      293.16      290.43     24.27 o 
  -7  -6   5      257.56      276.91     22.31 o 
  -6  -6   5      301.87      323.57     14.40 o 
  -5  -6   5     2820.80     2743.08     97.32 o 
  -4  -6   5       69.28       59.03      4.63 o 
  -3  -6   5     3065.23     3093.19    101.47 o 
  -2  -6   5      585.05      622.15     20.41 o 
  -1  -6   5     6414.84     6378.24    177.09 o 
   0  -6   5        2.78       15.95      6.61 o 
   1  -6   5     5407.62     5243.98    145.66 o 
   2  -6   5      929.23      972.63     31.62 o 
   3  -6   5     5546.05     5342.90    166.33 o 
   4  -6   5      206.98      209.30     10.62 o 
   5  -6   5     1660.83     1606.98     60.50 o 
   6  -6   5       37.04       42.37      6.94 o 
   7  -6   5     1182.01     1148.48     82.27 o 
   8  -6   5       76.53       73.79     13.53 o 
   9  -6   5      392.59      361.11     33.06 o 
  -8  -5   5      494.36      530.59     37.44 o 
  -7  -5   5      119.60      122.93     12.66 o 
  -6  -5   5      400.60      406.03     17.03 o 
  -5  -5   5      997.97     1067.68     39.85 o 
  -4  -5   5     4234.15     4189.42    129.84 o 
  -3  -5   5     4340.52     4282.53    132.34 o 
  -2  -5   5       11.92       58.83     21.41 o 
  -1  -5   5     1625.55     1711.97     51.64 o 
   0  -5   5     6798.74     6813.17    188.86 o 
   1  -5   5     4031.11     3944.34    109.68 o 
   2  -5   5      534.20      506.58     12.98 o 
   3  -5   5     5944.38     5813.10    180.59 o 
   4  -5   5     4313.26     4141.48    151.40 o 
   5  -5   5     1898.33     1909.04     92.30 o 
   6  -5   5       56.45       58.21      7.26 o 
   7  -5   5       27.73       18.12      7.79 o 
   8  -5   5      263.94      271.85     25.79 o 
  -9  -4   5      107.97       96.04     14.57 o 
  -8  -4   5        8.27        7.87      7.90 o 
  -7  -4   5       58.52       73.75      8.13 o 
  -6  -4   5     2873.77     2830.47    124.10 o 
  -5  -4   5      243.75      236.87     11.80 o 
  -4  -4   5      406.27      386.71     15.39 o 
  -3  -4   5     2093.82     2038.90     57.61 o 
  -2  -4   5    16915.43    17171.84    474.56 o 
  -1  -4   5      515.72      511.39     15.04 o 
   0  -4   5      121.32      140.45      4.92 o 
   1  -4   5      138.32      167.16      5.57 o 
   2  -4   5    11221.98    10628.02    253.58 o 
   3  -4   5     1635.03     1602.19     45.40 o 
   4  -4   5     1745.73     1709.92     63.43 o 
   5  -4   5     1458.20     1467.19     71.25 o 
   6  -4   5     3701.71     3500.12    166.26 o 
   7  -4   5      415.20      417.67     23.50 o 
   8  -4   5        3.31        9.52      8.37 o 
  -9  -3   5       29.38       28.29     11.54 o 
  -8  -3   5     1120.12     1138.41     71.87 o 
  -7  -3   5        7.79        8.03      6.01 o 
  -6  -3   5      142.44      158.56     11.63 o 
  -5  -3   5      728.78      769.07     33.38 o 
  -4  -3   5     8397.24     8338.54    289.78 o 
  -3  -3   5       13.18       41.21      9.75 o 
  -2  -3   5     2259.69     2267.89     66.63 o 
  -1  -3   5        3.23        4.27      1.23 o 
   0  -3   5    15530.18    15520.60    428.94 o 
   1  -3   5        2.18        2.03      1.79 o 
   2  -3   5       17.94       26.41      2.27 o 
   3  -3   5       50.08       46.43      2.56 o 
   4  -3   5    10840.74    10419.92    331.34 o 
   5  -3   5       44.80       54.75     12.48 o 
   6  -3   5      323.59      318.68     18.28 o 
   7  -3   5       11.90       29.20     15.04 o 
  -9  -2   5       69.32       74.04     12.63 o 
  -8  -2   5       70.92       75.81     11.65 o 
  -7  -2   5      296.70      304.38     17.30 o 
  -6  -2   5     1570.03     1570.86     70.17 o 
  -5  -2   5     1301.57     1295.08     57.82 o 
  -4  -2   5       33.32       49.32      4.86 o 
  -3  -2   5     1982.79     2021.51     57.02 o 
  -2  -2   5    13758.83    13799.28    381.59 o 
  -1  -2   5     2919.42     2949.96     82.36 o 
   0  -2   5      466.09      433.09     14.72 o 
   1  -2   5     2564.24     2542.88     82.03 o 
   2  -2   5    10343.08    10240.32    249.12 o 
   3  -2   5     2894.59     2815.73     68.03 o 
   4  -2   5      170.51      171.07      6.97 o 
   5  -2   5       90.01       94.00      6.18 o 
   6  -2   5     3675.62     3554.18    170.49 o 
   7  -2   5      463.55      462.86     36.49 o 
  -9  -1   5      280.95      306.81     26.24 o 
  -8  -1   5      130.06      140.26     15.58 o 
  -7  -1   5      569.31      549.39     32.25 o 
  -6  -1   5      309.73      301.55     16.38 o 
  -5  -1   5     3264.79     3126.15    113.66 o 
  -4  -1   5     1176.34     1177.05     37.80 o 
  -3  -1   5     8794.89     8714.12    267.57 o 
  -2  -1   5      203.08      241.95      7.48 o 
  -1  -1   5      473.84      417.65     12.33 o 
   0  -1   5     7923.30     8087.10    257.52 o 
   1  -1   5    11190.44    10920.34    346.84 o 
   2  -1   5       38.64       37.53      2.17 o 
   3  -1   5     4395.39     4141.00    109.81 o 
   4  -1   5     3285.80     3169.15    101.81 o 
   5  -1   5     3266.59     3120.13    100.53 o 
   6  -1   5      530.56      532.81     22.66 o 
   7  -1   5       69.40       99.87     12.49 o 
  -9   0   5      443.91      459.48     34.52 o 
  -8   0   5       32.94       27.14      8.99 o 
  -7   0   5      588.36      634.30     31.19 o 
  -6   0   5      136.21      123.17      9.66 o 
  -5   0   5     3178.79     3026.50    110.37 o 
  -4   0   5      270.27      259.81      9.84 o 
  -3   0   5    10772.62    10664.35    327.07 o 
  -2   0   5        6.26       14.43      2.17 o 
  -1   0   5    10051.15    10027.04    277.57 o 
   0   0   5     3111.71     3266.03    108.06 o 
   1   0   5     2528.00     2522.95     84.09 o 
   2   0   5     1313.96     1342.52     35.37 o 
   3   0   5     9471.97     9257.80    244.27 o 
   4   0   5        2.34        7.44      3.98 o 
   5   0   5     2287.29     2243.78     72.89 o 
   6   0   5      240.89      239.99     15.19 o 
   7   0   5     1509.76     1510.23     76.77 o 
  -9   1   5      427.79      469.22     35.16 o 
  -8   1   5      256.57      261.93     21.86 o 
  -7   1   5      725.24      732.94     35.20 o 
  -6   1   5      224.53      224.25     10.99 o 
  -5   1   5      305.56      301.56     15.77 o 
  -4   1   5     1688.23     1670.71     61.39 o 
  -3   1   5     8392.12     8255.68    253.46 o 
  -2   1   5     1549.91     1524.54     42.85 o 
  -1   1   5     5015.96     4801.84    133.55 o 
   0   1   5      904.08      820.07     27.03 o 
   1   1   5     8752.48     8279.76    266.60 o 
   2   1   5        3.33        9.74      2.77 o 
   3   1   5     3543.28     3286.11     87.43 o 
   4   1   5     1544.20     1430.54     46.86 o 
   5   1   5     4261.76     4142.79    133.28 o 
   6   1   5       17.62       18.20      3.67 o 
   7   1   5      110.50      121.14     10.22 o 
  -9   2   5       77.19       78.36     14.04 o 
  -8   2   5       69.85       72.72     11.99 o 
  -7   2   5      318.33      302.17     15.82 o 
  -6   2   5     2275.24     2322.91     85.57 o 
  -5   2   5      656.42      660.22     26.26 o 
  -4   2   5      253.35      258.67     13.50 o 
  -3   2   5     1434.52     1418.45     44.59 o 
  -2   2   5     9035.93     8844.88    244.74 o 
  -1   2   5     6401.08     6411.38    177.59 o 
   0   2   5      902.52      903.22     30.08 o 
   1   2   5      849.64      804.10     26.58 o 
   2   2   5     4173.71     4155.16    114.49 o 
   3   2   5     4904.12     4666.85    123.85 o 
   4   2   5      180.47      178.55      6.32 o 
   5   2   5     1075.88     1099.78     42.16 o 
   6   2   5     1612.21     1683.49     63.64 o 
   7   2   5     1352.70     1327.20     64.73 o 
  -8   3   5     1200.47     1292.65     81.30 o 
  -7   3   5      269.70      247.60     15.18 o 
  -6   3   5      111.75      120.24      8.22 o 
  -5   3   5       47.56       44.35      5.19 o 
  -4   3   5     6215.06     6067.57    218.35 o 
  -3   3   5       30.14       36.25      3.28 o 
  -2   3   5      702.66      755.12     21.89 o 
  -1   3   5     1839.86     1841.23     52.51 o 
   0   3   5    14919.63    14881.34    411.33 o 
   1   3   5     2533.32     2592.00     85.52 o 
   2   3   5       10.92       13.95      2.07 o 
   3   3   5      105.88      113.23      4.41 o 
   4   3   5     5090.24     4842.24    140.48 o 
   5   3   5      948.66      922.62     38.27 o 
   6   3   5      522.02      515.29     21.56 o 
   7   3   5       46.34       44.62      7.31 o 
  -8   4   5        2.89        5.06      5.25 o 
  -6   4   5     2316.23     2243.67    100.52 o 
  -5   4   5      212.51      227.86     10.77 o 
  -4   4   5       33.24       35.04      4.55 o 
  -3   4   5     1608.49     1519.68     57.36 o 
  -2   4   5     6886.70     6883.48    210.44 o 
  -1   4   5      129.66      126.36      5.09 o 
   0   4   5     3036.62     2991.15     77.07 o 
   1   4   5      126.39      125.30      5.58 o 
   2   4   5     7147.17     6560.03    173.61 o 
   3   4   5       45.94       50.53      3.22 o 
   4   4   5      213.12      195.95      9.54 o 
   5   4   5      187.11      202.44     10.45 o 
   6   4   5     2305.34     2355.18     90.17 o 
   7   4   5        4.21       19.07      6.40 o 
  -8   5   5      402.94      381.20     22.25 o 
  -7   5   5      555.28      576.33     29.55 o 
  -6   5   5      146.48      160.14     11.36 o 
  -5   5   5      463.08      458.38     23.13 o 
  -4   5   5     2528.03     2425.92     88.77 o 
  -3   5   5     1989.00     1997.01     73.11 o 
  -2   5   5      125.93      118.65      5.11 o 
  -1   5   5     1427.91     1408.34     40.13 o 
   0   5   5     9402.39     9412.37    260.64 o 
   1   5   5     1567.51     1554.53     35.72 o 
   2   5   5     1094.13     1125.80     30.98 o 
   3   5   5     2302.61     2237.89     66.07 o 
   4   5   5     1968.97     1970.24     92.88 o 
   5   5   5      365.07      408.86     18.59 o 
   6   5   5      500.18      468.66     24.71 o 
   7   5   5       70.82       72.22     11.54 o 
  -8   6   5        8.52       15.06      6.71 o 
  -7   6   5      519.60      531.48     27.88 o 
  -6   6   5      569.51      552.11     28.11 o 
  -5   6   5     1619.28     1631.07     73.91 o 
  -4   6   5       69.12       70.23      6.43 o 
  -3   6   5     1675.60     1602.39     59.20 o 
  -2   6   5      365.96      394.03     15.88 o 
  -1   6   5     5556.63     5600.54    139.82 o 
   0   6   5      308.43      320.65     10.17 o 
   1   6   5      281.33      319.26      9.90 o 
   2   6   5     3015.94     2944.11     90.21 o 
   3   6   5     2656.22     2493.94     73.39 o 
   4   6   5      233.75      218.98     11.11 o 
   5   6   5     1020.14     1069.97     41.73 o 
   6   6   5      206.37      210.17     12.98 o 
   7   6   5      510.08      534.69     38.15 o 
  -8   7   5       13.34       12.04      7.09 o 
  -7   7   5      711.40      686.08     34.72 o 
  -6   7   5       57.16       69.72      8.13 o 
  -5   7   5      285.76      289.21     16.49 o 
  -4   7   5        2.14        8.86      4.63 o 
  -3   7   5     2825.42     2736.67    121.08 o 
  -2   7   5       61.42       64.51      4.64 o 
  -1   7   5     3928.92     3764.95     94.49 o 
   0   7   5       65.34       74.05      4.20 o 
   1   7   5     3550.07     3491.50     93.17 o 
   2   7   5      966.85      955.11     29.21 o 
   3   7   5       46.67       56.07      4.22 o 
   4   7   5        1.90       10.48      3.56 o 
   5   7   5     1721.03     1697.85     64.89 o 
   6   7   5       35.60       24.51      5.23 o 
   7   7   5      232.81      251.31     21.55 o 
  -7   8   5      567.95      539.32     28.93 o 
  -6   8   5      700.36      747.17     37.07 o 
  -5   8   5      924.22      921.42     43.85 o 
  -4   8   5       66.22       64.38      7.03 o 
  -3   8   5      212.23      196.98     11.93 o 
  -2   8   5      494.47      498.73     24.42 o 
  -1   8   5     3396.47     3415.36    108.87 o 
   0   8   5      552.35      539.81     13.34 o 
   1   8   5     2164.24     2173.70     64.16 o 
   2   8   5      843.71     1028.43     89.45 o 
   3   8   5     2400.90     2374.14     73.77 o 
   4   8   5      356.46      333.14     15.39 o 
   5   8   5      154.48      168.50      9.10 o 
   6   8   5      350.41      409.25     30.95 o 
   7   8   5      684.53      684.65     47.98 o 
  -7   9   5      160.27      161.51     13.44 o 
  -6   9   5      175.32      185.91     13.59 o 
  -5   9   5      451.31      440.29     23.64 o 
  -4   9   5     1353.68     1399.34     64.35 o 
  -3   9   5      218.53      230.36     13.70 o 
  -2   9   5        6.35        7.34      3.96 o 
  -1   9   5      142.16      145.58      9.60 o 
   0   9   5     2835.44     2766.93     63.39 o 
   1   9   5     1709.52     1747.55     52.90 o 
   2   9   5      229.40      226.40      8.78 o 
   3   9   5        6.56        7.15      3.26 o 
   4   9   5      398.13      448.77     19.74 o 
   5   9   5      572.96      520.62     26.19 o 
   6   9   5       17.97       16.02      7.25 o 
   7   9   5       18.38       24.68     10.06 o 
  -6  10   5      925.96      890.48     50.48 o 
  -5  10   5        0.87        3.81      5.70 o 
  -4  10   5      278.01      283.57     16.75 o 
  -3  10   5       11.69       13.66      4.76 o 
  -2  10   5     1930.05     1923.80     85.66 o 
  -1  10   5       47.71       59.18      9.17 o 
   0  10   5       48.37       51.46      4.50 o 
   1  10   5      106.84      102.38      5.81 o 
   2  10   5     2460.69     2465.85     72.98 o 
   3  10   5      319.74      294.64     15.54 o 
   4  10   5       37.73       34.78      5.38 o 
   5  10   5      280.99      280.28     23.63 o 
   6  10   5      545.58      574.20     41.65 o 
  -6  11   5       45.61       51.97      8.54 o 
  -5  11   5        0.49        7.45      8.68 o 
  -4  11   5     1272.79     1297.44     60.60 o 
  -3  11   5       51.82       63.70      8.81 o 
  -2  11   5       34.47       58.44     15.83 o 
  -1  11   5      300.36      319.04     23.24 o 
   0  11   5     1460.53     1410.42     98.81 o 
   1  11   5       73.05       82.13      6.21 o 
   2  11   5      648.40      592.01     18.49 o 
   3  11   5       33.65       36.55      5.02 o 
   4  11   5      809.75      826.00     55.44 o 
   5  11   5        0.54        1.34      6.55 o 
  -5  12   5      300.54      305.36     19.29 o 
  -4  12   5       23.63       18.92      6.55 o 
  -3  12   5        6.73        4.52      5.47 o 
  -2  12   5      574.74      530.47     27.06 o 
   1  12   5      419.46      418.06     24.05 o 
   2  12   5      737.14      696.28     47.10 o 
   3  12   5      209.37      207.75     18.52 o 
   4  12   5      270.12      242.45     21.83 o 
   5  12   5      154.89      163.75     18.21 o 
  -4  13   5      149.64      128.82     12.00 o 
  -3  13   5      678.80      708.22     35.79 o 
  -2  13   5       32.28       30.17     12.38 o 
   1  13   5      559.96      524.69     37.00 o 
   2  13   5      111.07       93.47     12.83 o 
   3  13   5       36.34       49.02     10.92 o 
   4  13   5      168.69      176.08     18.94 o 
  -4  14   5        1.73       10.76      8.88 o 
  -3  14   5       53.22       54.74     12.10 o 
  -2  14   5        4.47        0.22      8.43 o 
   2  14   5      116.90      135.60     15.77 o 
   3  14   5      410.21      402.61     31.49 o 
   2  15   5       16.22       13.36     10.59 o 
  -2 -17   6       40.44       16.72      9.86 o 
   0 -17   6      537.98      549.91     40.19 o 
   1 -17   6        9.72        5.41     10.70 o 
  -3 -16   6       45.59       55.48      9.30 o 
  -2 -16   6      617.90      619.64     31.26 o 
  -1 -16   6        0.02        1.46      5.63 o 
   0 -16   6       23.02       12.66      9.38 o 
   1 -16   6       18.95       13.81      9.80 o 
   2 -16   6      597.16      573.86     40.99 o 
   3 -16   6       36.62       25.77     10.08 o 
  -4 -15   6      364.80      361.68     21.39 o 
  -3 -15   6        3.33        8.73      5.71 o 
  -2 -15   6       77.00       65.81      8.46 o 
  -1 -15   6      154.17      165.29     12.37 o 
   0 -15   6      986.38      984.80     73.59 o 
   1 -15   6       62.21       63.79     12.07 o 
   2 -15   6       71.06       69.98     13.08 o 
   3 -15   6      310.70      322.32     26.69 o 
   4 -15   6      421.18      423.70     24.16 o 
  -5 -14   6       17.61       24.48      7.07 o 
  -4 -14   6        0.20       -0.43      5.01 o 
  -3 -14   6      961.54     1013.11     46.95 o 
  -2 -14   6      134.80      135.36     21.81 o 
  -1 -14   6      143.64      148.97     10.94 o 
   0 -14   6        1.93       -0.72      4.23 o 
   1 -14   6      375.02      384.23     21.80 o 
   2 -14   6      824.37      792.46     51.80 o 
   3 -14   6      500.70      482.25     25.78 o 
   4 -14   6      383.33      336.48     20.01 o 
   5 -14   6      576.93      581.30     30.89 o 
  -5 -13   6      389.96      392.88     21.90 o 
  -4 -13   6        7.74       12.66      5.70 o 
  -3 -13   6      312.37      323.18     15.52 o 
  -2 -13   6       19.83       19.89      5.09 o 
  -1 -13   6     2298.46     2317.94     84.06 o 
   0 -13   6       20.77       40.74     17.70 o 
   1 -13   6      448.22      450.14     26.93 o 
   2 -13   6        0.55        3.24      8.63 o 
   3 -13   6      708.79      687.32     28.75 o 
   4 -13   6       21.66       21.31      7.45 o 
   5 -13   6      555.35      543.47     28.96 o 
   6 -13   6      198.57      194.87     22.36 o 
  -6 -12   6       41.60       38.47      7.39 o 
  -5 -12   6      170.40      166.76     12.56 o 
  -4 -12   6      343.60      336.55     15.84 o 
  -3 -12   6     1200.28     1161.95     44.22 o 
  -2 -12   6      228.91      244.28     12.13 o 
  -1 -12   6      696.18      689.30     27.30 o 
   0 -12   6        1.27       17.66      5.18 o 
   1 -12   6     2275.78     2249.30    100.34 o 
   2 -12   6      162.63      176.99     10.72 o 
   3 -12   6      646.85      636.51     26.58 o 
   4 -12   6        0.32        2.21      4.21 o 
   5 -12   6     1250.63     1266.87     59.56 o 
   6 -12   6      145.29      149.04     18.58 o 
  -7 -11   6      250.30      245.10     16.37 o 
  -6 -11   6       73.40       77.32     11.88 o 
  -5 -11   6      100.76      104.18      7.86 o 
  -4 -11   6      645.76      636.39     23.84 o 
  -3 -11   6      187.92      190.78     10.33 o 
  -2 -11   6      255.91      250.72     13.81 o 
  -1 -11   6     1372.00     1337.44     49.48 o 
   0 -11   6     2223.27     2240.83     80.71 o 
   1 -11   6      560.14      546.89     19.14 o 
   2 -11   6       20.17       22.14      4.60 o 
   3 -11   6      745.30      695.86     28.58 o 
   4 -11   6      716.51      726.63     29.78 o 
   5 -11   6      112.97      123.00     10.15 o 
   6 -11   6      108.46      116.10     16.11 o 
   7 -11   6      795.60      796.17     61.61 o 
  -7 -10   6       11.47       18.88      6.40 o 
  -6 -10   6     1190.57     1136.31     51.67 o 
  -5 -10   6      131.56      127.67      8.32 o 
  -4 -10   6      795.17      820.35     29.02 o 
  -3 -10   6       42.18       62.31     10.90 o 
  -2 -10   6     2836.62     2859.76    102.80 o 
  -1 -10   6      184.21      196.67      9.66 o 
   0 -10   6      149.98      155.16      8.29 o 
   1 -10   6     1325.32     1304.41     42.15 o 
   2 -10   6     5170.19     4990.23    181.55 o 
   3 -10   6       22.04       32.11      5.47 o 
   4 -10   6      143.13      136.22      8.51 o 
   5 -10   6      102.33      105.14      8.79 o 
   6 -10   6     1360.50     1429.75    101.78 o 
   7 -10   6       18.89       16.81     10.22 o 
  -7  -9   6       44.07       41.74      7.15 o 
  -6  -9   6        0.48        6.09      4.71 o 
  -5  -9   6        4.16        9.30      4.41 o 
  -4  -9   6     2876.54     2816.79     88.93 o 
  -3  -9   6       34.03       40.52      4.08 o 
  -2  -9   6     1172.56     1176.27     38.09 o 
  -1  -9   6      323.96      325.28     14.41 o 
   0  -9   6     6821.76     6631.49    205.31 o 
   1  -9   6       42.40      104.78     42.11 o 
   2  -9   6        6.14       17.33      3.89 o 
   3  -9   6        3.89       40.71     22.71 o 
   4  -9   6     3015.14     2887.21     90.55 o 
   5  -9   6       34.70       35.77      7.48 o 
   6  -9   6       79.55       69.08      9.21 o 
   7  -9   6      108.65       98.03     15.55 o 
   8  -9   6     1086.31     1073.88     79.96 o 
  -8  -8   6       67.42       66.00     12.35 o 
  -7  -8   6      699.51      668.13     40.03 o 
  -6  -8   6      798.09      797.70     32.92 o 
  -5  -8   6       21.28       21.40      4.45 o 
  -4  -8   6       44.87       36.41      4.03 o 
  -3  -8   6     1686.74     1673.62     53.25 o 
  -2  -8   6     2418.92     2378.31     76.92 o 
  -1  -8   6      687.69      698.18     22.99 o 
   0  -8   6      371.07      365.88     13.20 o 
   1  -8   6     1245.15     1330.64     42.80 o 
   2  -8   6     5580.40     5484.66    171.90 o 
   3  -8   6      859.77      911.36     35.37 o 
   4  -8   6      122.29      110.08      5.76 o 
   5  -8   6      481.02      491.45     33.21 o 
   6  -8   6      841.56      881.67     45.75 o 
   7  -8   6      232.78      219.59     22.81 o 
   8  -8   6        3.85       14.14     10.17 o 
  -8  -7   6       86.45       72.56     12.52 o 
  -7  -7   6      391.08      342.64     26.50 o 
  -6  -7   6       11.69       18.14      4.57 o 
  -5  -7   6     2167.34     2178.85     84.11 o 
  -4  -7   6     1013.34     1010.92     33.12 o 
  -3  -7   6      405.86      393.78     18.68 o 
  -2  -7   6      110.66      105.07      6.65 o 
  -1  -7   6    10285.54    10129.76    281.69 o 
   0  -7   6     1781.59     1731.80     49.07 o 
   1  -7   6     2612.79     2480.78     77.65 o 
   2  -7   6       52.93       71.80      4.06 o 
   3  -7   6     2026.06     1872.15     69.73 o 
   4  -7   6     2122.80     2142.75     79.76 o 
   5  -7   6     1404.63     1388.35     69.79 o 
   6  -7   6      211.41      209.97     14.50 o 
   7  -7   6     1210.09     1185.40     85.35 o 
   8  -7   6      319.96      328.32     30.50 o 
  -8  -6   6      168.34      170.96     17.91 o 
  -7  -6   6     1746.56     1753.27    106.60 o 
  -6  -6   6       24.25       28.32      5.48 o 
  -5  -6   6      920.21      847.23     34.17 o 
  -4  -6   6      228.81      242.97     10.86 o 
  -3  -6   6     2527.06     2509.51     78.66 o 
  -2  -6   6       54.96       56.18      3.36 o 
  -1  -6   6     3884.29     3791.85    105.89 o 
   0  -6   6      745.39      743.60     21.77 o 
   1  -6   6    10848.45    10450.35    289.31 o 
   2  -6   6        3.91       18.69      4.49 o 
   3  -6   6     2811.49     2851.80     89.49 o 
   4  -6   6        6.54       14.95      3.98 o 
   5  -6   6     1134.12     1108.76     55.23 o 
   6  -6   6      164.48      166.01     12.43 o 
   7  -6   6      685.32      665.21     35.78 o 
   8  -6   6      125.96      110.56     15.69 o 
  -8  -5   6      152.51      159.30     17.48 o 
  -7  -5   6      246.93      249.49     20.80 o 
  -6  -5   6        7.06       10.88      3.73 o 
  -5  -5   6     3230.84     3181.26    112.39 o 
  -4  -5   6     1158.18     1192.12     43.37 o 
  -3  -5   6     1537.78     1470.33     46.92 o 
  -2  -5   6     1517.97     1525.21     43.67 o 
  -1  -5   6     6459.89     6392.43    177.43 o 
   0  -5   6     3831.80     3735.69    104.45 o 
   1  -5   6     4120.11     4006.86    111.72 o 
   2  -5   6       19.03       21.21      1.44 o 
   3  -5   6     4324.85     4373.67    136.30 o 
   4  -5   6      369.42      363.22     20.07 o 
   5  -5   6     1415.27     1399.00     68.66 o 
   6  -5   6        2.52       14.24      6.08 o 
   7  -5   6     1138.17     1155.85     58.29 o 
   8  -5   6      252.99      256.88     25.65 o 
  -8  -4   6      221.72      233.17     20.74 o 
  -7  -4   6       91.20       84.78      8.63 o 
  -6  -4   6     2614.20     2592.56    113.79 o 
  -5  -4   6      924.26      907.32     33.80 o 
  -4  -4   6      165.05      175.49      8.27 o 
  -3  -4   6     1896.60     1909.51     54.25 o 
  -2  -4   6     5151.30     5189.97    144.28 o 
  -1  -4   6     1627.98     1616.66     45.63 o 
   0  -4   6      655.06      666.60     20.57 o 
   1  -4   6     7730.32     7587.62    210.18 o 
   2  -4   6    11084.85    10854.75    300.59 o 
   3  -4   6     1520.37     1478.67     39.87 o 
   4  -4   6       22.04       18.03      3.95 o 
   5  -4   6     1062.64     1038.86     51.64 o 
   6  -4   6     1180.90     1137.16     56.63 o 
   7  -4   6      495.38      499.32     27.70 o 
   8  -4   6        0.82        2.63      6.89 o 
  -8  -3   6      907.75      877.07     57.31 o 
  -7  -3   6        3.67        5.43      5.27 o 
  -6  -3   6      630.93      672.78     32.76 o 
  -5  -3   6      347.92      343.73     16.77 o 
  -4  -3   6     7850.54     7731.67    268.96 o 
  -3  -3   6      119.49      115.28      4.56 o 
  -2  -3   6      948.88      981.45     28.37 o 
  -1  -3   6       57.14       83.98     14.99 o 
   0  -3   6    13370.32    13248.37    367.98 o 
   1  -3   6       39.42       36.36      2.53 o 
   2  -3   6      134.26      144.96      5.58 o 
   3  -3   6     1989.49     1882.11     50.53 o 
   4  -3   6     6881.24     6728.81    214.70 o 
   5  -3   6      144.99      152.85     10.65 o 
   6  -3   6       80.09       90.34      8.57 o 
   7  -3   6       41.30       32.51      6.17 o 
  -8  -2   6       82.36       95.98     14.48 o 
  -7  -2   6      467.17      500.35     25.62 o 
  -6  -2   6     1809.02     1769.36     78.66 o 
  -5  -2   6      168.94      184.76     14.58 o 
  -4  -2   6       29.12       39.20      6.23 o 
  -3  -2   6       99.50      103.02      6.26 o 
  -2  -2   6    19364.75    19518.73    539.60 o 
  -1  -2   6      651.32      640.35     18.78 o 
   0  -2   6     2713.28     2760.24     96.81 o 
   1  -2   6     2894.70     2855.79     92.01 o 
   2  -2   6    14352.56    13794.69    437.92 o 
   3  -2   6       63.80       57.55      2.94 o 
   4  -2   6       48.10       68.18      5.79 o 
   5  -2   6        7.62       46.09     24.79 o 
   6  -2   6     3207.41     2936.56    140.11 o 
   7  -2   6        0.32       -3.22      8.43 o 
  -8  -1   6      578.65      587.92     40.68 o 
  -7  -1   6      356.73      349.06     24.80 o 
  -6  -1   6      244.59      244.14     14.10 o 
  -5  -1   6     4378.75     4294.99    155.47 o 
  -4  -1   6     4381.92     4273.90    132.19 o 
  -3  -1   6      602.69      592.25     19.48 o 
  -2  -1   6      315.98      308.38     10.48 o 
  -1  -1   6     4230.06     4314.94    120.03 o 
   0  -1   6     7105.29     7202.32    229.27 o 
   1  -1   6     3944.43     3939.40    125.94 o 
   2  -1   6      372.29      382.47     13.78 o 
   3  -1   6     1262.33     1196.42     32.58 o 
   4  -1   6     6953.65     6620.41    175.25 o 
   5  -1   6      717.40      706.76     24.33 o 
   6  -1   6        4.56        5.73      5.22 o 
   7  -1   6      621.77      657.24     49.13 o 
  -8   0   6       29.84       27.56      9.92 o 
  -7   0   6     1156.88     1167.24     57.29 o 
  -6   0   6      247.15      225.45     11.24 o 
  -5   0   6     1436.36     1407.60     61.60 o 
  -4   0   6     1095.54     1131.50     42.35 o 
  -3   0   6     5725.30     5617.42    173.03 o 
  -2   0   6     3285.86     3232.09     83.18 o 
  -1   0   6     4834.59     4720.86    131.94 o 
   0   0   6       54.98      106.68     35.80 o 
   1   0   6    12705.68    12174.28    386.65 o 
   2   0   6     1044.76     1077.73     37.41 o 
   3   0   6     4141.19     3976.13    105.64 o 
   4   0   6        0.10        3.39      2.39 o 
   5   0   6     1041.67     1032.79     36.32 o 
   6   0   6     1244.59     1225.01     60.10 o 
   7   0   6      544.12      548.74     42.28 o 
  -8   1   6       29.36       38.35     10.67 o 
  -7   1   6      288.52      270.80     21.14 o 
  -6   1   6       24.59       27.00      4.99 o 
  -5   1   6     3625.68     3591.24    130.47 o 
  -4   1   6      181.23      174.69      8.45 o 
  -3   1   6     7281.48     7163.75    220.19 o 
  -2   1   6       82.20       95.95      4.40 o 
  -1   1   6     5119.62     4954.71    138.31 o 
   0   1   6       46.21      124.40     47.22 o 
   1   1   6     7166.41     7077.96    225.36 o 
   2   1   6      277.42      278.34      8.16 o 
   3   1   6     8669.49     8019.11    211.96 o 
   4   1   6       41.84       42.66      3.03 o 
   5   1   6     2607.96     2510.52     88.13 o 
   6   1   6      269.90      268.86     12.79 o 
   7   1   6      669.53      716.31     44.33 o 
  -8   2   6       37.59       36.33     10.64 o 
  -7   2   6      373.51      370.54     17.01 o 
  -6   2   6      806.06      836.42     32.74 o 
  -5   2   6     1248.85     1212.49     46.85 o 
  -4   2   6        1.52       28.68     17.33 o 
  -3   2   6     8742.65     8417.14    258.63 o 
  -2   2   6     3317.79     3150.94     96.93 o 
  -1   2   6     3708.28     3685.22     94.65 o 
   0   2   6      782.62      789.71     26.63 o 
   1   2   6     2423.03     2420.86     78.00 o 
   2   2   6     3051.22     2859.97     70.78 o 
   3   2   6     3011.60     2944.31     78.76 o 
   4   2   6       44.78       49.58      3.20 o 
   5   2   6     1784.16     1763.74     66.90 o 
   6   2   6      133.14      169.75     15.61 o 
   7   2   6      817.13      806.05     41.59 o 
  -8   3   6      607.01      693.18     47.30 o 
  -7   3   6       76.27       67.24      7.82 o 
  -6   3   6      285.68      286.00     13.39 o 
  -5   3   6      714.60      701.60     28.06 o 
  -4   3   6     4220.09     4152.36    151.19 o 
  -3   3   6      710.09      690.44     26.50 o 
  -2   3   6      208.98      204.83      7.60 o 
  -1   3   6     2622.72     2517.55     70.54 o 
   0   3   6     5947.70     5690.42    158.03 o 
   1   3   6     2272.77     2262.89     73.01 o 
   2   3   6       92.35       95.33      4.32 o 
   3   3   6     3736.18     3566.36     95.13 o 
   4   3   6     5885.51     5893.62    170.79 o 
   5   3   6     1079.74     1042.65     40.39 o 
   6   3   6       64.01       92.37     14.03 o 
  -8   4   6       12.32        7.88      5.73 o 
  -7   4   6        2.17        2.83      4.94 o 
  -6   4   6     1725.79     1682.17     76.42 o 
  -5   4   6        0.60        5.83      3.99 o 
  -4   4   6       58.59       52.67      4.52 o 
  -3   4   6      169.61      171.43      8.55 o 
  -2   4   6    14913.34    14683.34    447.71 o 
  -1   4   6      304.04      326.85     11.27 o 
   0   4   6        0.10       59.98     25.27 o 
   1   4   6      253.64      253.53     13.09 o 
   2   4   6     4841.85     4594.68    122.18 o 
   3   4   6      392.51      399.30     12.85 o 
   4   4   6      129.16      124.06      6.13 o 
   5   4   6      361.96      347.41     19.04 o 
   6   4   6     2419.90     2469.22     92.50 o 
   7   4   6      270.38      286.13     23.38 o 
  -8   5   6      677.39      643.45     33.35 o 
  -7   5   6       72.95       92.82      9.30 o 
  -6   5   6       55.23       49.44      6.93 o 
  -5   5   6      535.18      549.78     27.32 o 
  -4   5   6     3587.81     3453.20    125.47 o 
  -3   5   6      174.65      185.98     10.31 o 
  -2   5   6        7.59       25.77      7.99 o 
  -1   5   6      156.51      171.89      6.14 o 
   0   5   6     9052.14     8905.76    227.61 o 
   1   5   6      308.44      289.72     10.88 o 
   2   5   6      357.65      353.78     11.01 o 
   3   5   6     1306.57     1331.84     40.11 o 
   4   5   6     3648.90     3562.49    104.19 o 
   5   5   6        2.29        5.97      4.07 o 
   6   5   6      120.71       98.54      8.67 o 
   7   5   6       49.16       72.19      8.58 o 
  -8   6   6        5.75       16.08      7.50 o 
  -7   6   6      100.55      128.95     12.96 o 
  -6   6   6      958.84      946.97     45.26 o 
  -5   6   6      602.04      616.07     30.43 o 
  -4   6   6      432.74      412.55     20.83 o 
  -3   6   6     2804.93     2784.96    101.60 o 
  -2   6   6     2042.24     2034.59     74.12 o 
  -1   6   6     1338.20     1306.78     41.24 o 
   0   6   6      930.74      931.79     28.54 o 
   1   6   6      559.24      547.92     14.99 o 
   2   6   6     3561.28     3479.77    101.49 o 
   3   6   6      827.21      819.25     25.53 o 
   4   6   6       12.93       15.56      3.05 o 
   5   6   6      687.61      748.39     30.85 o 
   6   6   6     1564.00     1562.43     98.50 o 
   7   6   6      105.35      128.45     10.19 o 
  -7   7   6      220.16      219.27     15.31 o 
  -6   7   6       12.37       11.97      5.22 o 
  -5   7   6      939.06      909.30     43.28 o 
  -4   7   6      134.54      132.43      9.59 o 
  -3   7   6     2787.16     2769.23    101.23 o 
  -2   7   6       65.85       67.49      5.38 o 
  -1   7   6     2795.05     2711.02     84.11 o 
   0   7   6     1335.10     1316.75     39.49 o 
   1   7   6     1939.51     1915.94     51.98 o 
   2   7   6      155.53      156.54      7.00 o 
   3   7   6     2088.71     2139.88     63.78 o 
   4   7   6      115.15      103.16      7.42 o 
   5   7   6      769.49      787.18     32.07 o 
   6   7   6      201.40      179.22     17.01 o 
   7   7   6      115.80      136.30     16.14 o 
  -7   8   6      323.53      316.41     19.58 o 
  -6   8   6        1.98        9.49      6.23 o 
  -5   8   6      585.74      621.60     31.24 o 
  -4   8   6        2.37       -1.33      3.79 o 
  -3   8   6     2221.96     2186.95     97.79 o 
  -2   8   6       34.67       37.83      6.11 o 
  -1   8   6     2054.60     2084.92     76.07 o 
   0   8   6        2.73       10.13      2.29 o 
   1   8   6      649.99      644.12     21.94 o 
   2   8   6      101.76      103.92      5.92 o 
   3   8   6     1320.91     1258.96     39.23 o 
   4   8   6       73.22       72.69      8.36 o 
   5   8   6     1292.48     1332.28     84.93 o 
   6   8   6        0.07        3.01      4.27 o 
   7   8   6      502.52      440.51     33.54 o 
  -7   9   6      147.03      156.26     18.18 o 
  -6   9   6       13.02        7.26      5.80 o 
  -5   9   6      265.49      259.19     16.50 o 
  -4   9   6      554.24      558.74     28.39 o 
  -3   9   6      570.35      585.85     29.02 o 
  -2   9   6       26.09       27.00      6.57 o 
  -1   9   6     1169.65     1132.49     51.43 o 
   0   9   6     1228.90     1218.41     31.43 o 
   1   9   6     1724.34     1675.43     50.12 o 
   2   9   6      265.46      261.11     10.66 o 
   3   9   6      159.43      173.41      7.81 o 
   4   9   6      423.40      470.52     22.43 o 
   5   9   6      673.34      651.45     31.88 o 
   6   9   6        8.29        9.58      7.79 o 
  -6  10   6      634.05      646.07     33.75 o 
  -5  10   6       20.65       28.61      6.76 o 
  -4  10   6       40.77       31.33      6.49 o 
  -3  10   6       56.81       58.31      7.47 o 
  -2  10   6     1834.08     1858.12     83.07 o 
  -1  10   6      439.10      434.01     34.25 o 
   0  10   6       65.21       68.88      4.80 o 
   1  10   6      491.36      481.97     16.16 o 
   2  10   6      766.41      798.86     25.69 o 
   3  10   6      563.10      512.28     17.52 o 
   4  10   6       32.61       36.02      5.88 o 
   5  10   6       57.23       61.68     11.32 o 
   6  10   6      703.56      716.76     50.06 o 
  -5  11   6        0.80       -3.67      4.94 o 
  -4  11   6      792.63      815.94     40.10 o 
  -3  11   6       11.52       11.72      5.48 o 
  -2  11   6        0.56        3.49      4.53 o 
   1  11   6       62.74       56.45      4.98 o 
   2  11   6        9.30        7.47      3.88 o 
   3  11   6      148.44      136.65     10.18 o 
   4  11   6      439.40      433.40     32.47 o 
   5  11   6      233.63      203.66     19.65 o 
  -5  12   6       70.43       64.71      9.34 o 
  -4  12   6        8.62       20.20      6.84 o 
  -3  12   6      292.97      291.72     17.89 o 
  -2  12   6      454.97      468.40     32.62 o 
   1  12   6       26.52       23.90      4.68 o 
   2  12   6     1249.52     1179.67     53.71 o 
   3  12   6        2.64        6.61      6.83 o 
   4  12   6        3.73        0.28      6.02 o 
  -4  13   6      219.29      206.00     15.34 o 
  -3  13   6      267.81      270.59     17.75 o 
   2  13   6      106.80       86.74     11.94 o 
   3  13   6       46.85       44.68      9.41 o 
   2  14   6       47.41       41.23     10.62 o 
  -2 -17   7      112.89      127.56     16.22 o 
   0 -17   7      189.89      216.28     25.84 o 
   1 -17   7        2.40       10.59      9.38 o 
  -3 -16   7       47.56       39.61     11.26 o 
  -2 -16   7      516.96      533.11     27.96 o 
  -1 -16   7        0.75        7.13      6.39 o 
   0 -16   7      402.95      409.87     39.28 o 
   1 -16   7        5.43        7.65     11.74 o 
   2 -16   7      336.45      338.39     28.31 o 
   3 -16   7       21.07       24.96     10.03 o 
  -4 -15   7      321.65      317.83     19.46 o 
  -3 -15   7       15.14       12.70      6.30 o 
  -2 -15   7      154.45      146.18     11.89 o 
  -1 -15   7        6.21       13.01      5.68 o 
   0 -15   7      729.46      782.56     52.43 o 
   1 -15   7      105.97      115.15     14.99 o 
   2 -15   7      560.33      552.37     40.53 o 
   3 -15   7       49.31       59.44     13.45 o 
   4 -15   7      696.35      683.37     35.20 o 
  -5 -14   7        0.45        3.75      5.57 o 
  -4 -14   7      138.87      136.27     11.52 o 
  -3 -14   7      403.91      411.06     22.22 o 
  -2 -14   7      791.17      853.59     40.17 o 
  -1 -14   7       25.16       30.83      7.07 o 
   0 -14   7      180.56      164.15     13.41 o 
   1 -14   7      568.11      576.47     39.81 o 
   2 -14   7      609.89      642.41     43.60 o 
   3 -14   7      115.11      104.38     10.19 o 
   4 -14   7      469.34      429.67     24.11 o 
   5 -14   7      135.89      154.78     19.67 o 
  -5 -13   7      879.23      880.62     41.94 o 
  -4 -13   7      111.00      102.00      9.48 o 
  -3 -13   7       26.50       28.14      6.35 o 
  -2 -13   7       11.36        5.47      4.71 o 
  -1 -13   7     1068.00     1095.59     42.15 o 
   0 -13   7      328.80      313.88     14.80 o 
   1 -13   7       80.62       91.49      9.73 o 
   2 -13   7      413.40      391.55     22.40 o 
   3 -13   7     1586.48     1537.55     70.88 o 
   4 -13   7       57.41       57.56      7.72 o 
   5 -13   7      223.68      251.22     25.31 o 
  -6 -12   7       52.45       42.30      7.79 o 
  -5 -12   7        8.54        4.87      4.79 o 
  -4 -12   7        1.02        4.95      4.49 o 
  -3 -12   7     2842.58     2764.34    100.21 o 
  -2 -12   7       34.99       44.76      6.15 o 
  -1 -12   7       73.69       80.38      6.95 o 
   0 -12   7        2.20        5.52      3.33 o 
   1 -12   7     1879.06     1858.79     68.50 o 
   2 -12   7        0.02        1.85      4.58 o 
   3 -12   7      291.51      310.52     15.99 o 
   4 -12   7      282.12      255.17     13.21 o 
   5 -12   7     2082.18     1988.29    138.34 o 
   6 -12   7        4.19        1.85      8.65 o 
  -7 -11   7       31.29       14.65     10.25 o 
  -6 -11   7      513.16      507.64     26.29 o 
  -5 -11   7      306.20      299.74     14.31 o 
  -4 -11   7      208.50      216.10     11.29 o 
  -3 -11   7      422.07      412.10     17.89 o 
  -2 -11   7       12.55       18.34      4.10 o 
  -1 -11   7     2940.12     2847.26    102.01 o 
   0 -11   7      473.78      495.47     21.25 o 
   1 -11   7      248.93      263.33     10.91 o 
   2 -11   7      127.21      135.27      8.90 o 
   3 -11   7     2664.92     2569.11    101.38 o 
   4 -11   7      590.90      598.53     25.27 o 
   5 -11   7       92.09       87.42     10.46 o 
   6 -11   7       34.07       27.70     10.48 o 
   7 -11   7      597.76      596.78     48.87 o 
  -7 -10   7      222.89      234.29     25.84 o 
  -6 -10   7      352.58      333.37     19.22 o 
  -5 -10   7      119.58      115.16      9.05 o 
  -4 -10   7     1320.89     1297.67     42.52 o 
  -3 -10   7      885.47      876.95     33.98 o 
  -2 -10   7     2224.22     2167.05     78.62 o 
  -1 -10   7      114.68      112.68      7.77 o 
   0 -10   7      573.43      569.42     22.54 o 
   1 -10   7     1272.68     1281.17     41.57 o 
   2 -10   7     1264.61     1258.95     48.56 o 
   3 -10   7       11.55       18.63      4.06 o 
   4 -10   7      109.58       93.71      7.49 o 
   5 -10   7     1490.40     1494.21     74.47 o 
   6 -10   7     1370.09     1374.35     98.18 o 
   7 -10   7        0.12        8.65      9.41 o 
  -7  -9   7      249.01      236.12     15.43 o 
  -6  -9   7      273.04      290.42     16.92 o 
  -5  -9   7        0.77        2.53      3.89 o 
  -4  -9   7     1225.23     1170.70     43.72 o 
  -3  -9   7        0.59       25.15      9.07 o 
  -2  -9   7      943.05      939.41     31.28 o 
  -1  -9   7      828.37      812.09     30.75 o 
   0  -9   7     5427.10     5234.05    162.63 o 
   1  -9   7        0.82        7.96      3.04 o 
   2  -9   7     1402.17     1379.96     44.40 o 
   3  -9   7       82.82       86.84      9.58 o 
   4  -9   7     3118.96     2974.37    110.37 o 
   5  -9   7        5.27        4.49      5.09 o 
   6  -9   7       55.20       64.36     19.03 o 
   7  -9   7      456.75      438.12     37.55 o 
  -7  -8   7       89.94       96.57     13.22 o 
  -6  -8   7     1162.36     1121.81     42.39 o 
  -5  -8   7       23.58       26.07      4.91 o 
  -4  -8   7      929.40      990.88     37.09 o 
  -3  -8   7     2125.94     2159.96     68.24 o 
  -2  -8   7     3776.18     3556.24    114.65 o 
  -1  -8   7       28.61       36.21      6.70 o 
   0  -8   7      354.90      368.66     13.35 o 
   1  -8   7        8.70       12.38      2.67 o 
   2  -8   7     5747.59     5635.09    175.56 o 
   3  -8   7      177.24      168.98      9.15 o 
   4  -8   7     1247.79     1228.75     61.67 o 
   5  -8   7      113.00      125.51     11.05 o 
   6  -8   7     1666.02     1710.57     84.37 o 
   7  -8   7       98.55       99.77     15.30 o 
   8  -8   7       32.41       47.93     13.08 o 
  -8  -7   7      255.00      223.04     21.13 o 
  -7  -7   7        0.01       -1.04      5.49 o 
  -6  -7   7        1.58        5.94      3.55 o 
  -5  -7   7      744.02      724.53     28.05 o 
  -4  -7   7     1845.24     1826.19     65.64 o 
  -3  -7   7       61.27       61.26      4.80 o 
  -2  -7   7     2121.23     2106.32     65.82 o 
  -1  -7   7     3122.82     3030.41     85.06 o 
   0  -7   7     5312.73     5139.74    143.21 o 
   1  -7   7      307.56      310.55     11.87 o 
   2  -7   7      958.67      953.74     31.88 o 
   3  -7   7     2243.72     2205.30     83.07 o 
   4  -7   7     1626.22     1624.96     79.31 o 
   5  -7   7      408.65      405.32     24.59 o 
   6  -7   7      371.05      336.86     20.52 o 
   7  -7   7      177.04      185.65     20.43 o 
   8  -7   7      795.98      797.08     61.69 o 
  -8  -6   7        4.39       12.58      8.93 o 
  -7  -6   7     1280.04     1270.01     79.07 o 
  -6  -6   7      422.95      397.93     17.17 o 
  -5  -6   7       26.32       17.09      4.37 o 
  -4  -6   7       64.29       63.57      5.54 o 
  -3  -6   7     5620.94     5368.42    166.15 o 
  -2  -6   7        9.84       23.20      4.14 o 
  -1  -6   7      777.60      785.96     23.07 o 
   0  -6   7      199.42      204.68      7.62 o 
   1  -6   7     4258.38     4173.28    119.12 o 
   2  -6   7     2543.77     2554.53     79.96 o 
   3  -6   7     1393.97     1452.91     56.86 o 
   4  -6   7      349.84      407.92     22.59 o 
   5  -6   7     3640.25     3579.35    170.24 o 
   6  -6   7      267.28      255.14     16.58 o 
   7  -6   7      414.03      425.03     24.96 o 
   8  -6   7       77.38       67.88     13.73 o 
  -8  -5   7       27.64       27.09      9.72 o 
  -7  -5   7       98.69       94.30     12.55 o 
  -6  -5   7       65.03       67.33      7.56 o 
  -5  -5   7     2110.22     2114.44     75.69 o 
  -4  -5   7       13.70       30.24      6.09 o 
  -3  -5   7      651.37      634.23     21.09 o 
  -2  -5   7        1.38       14.71      5.85 o 
  -1  -5   7    17324.05    17089.39    475.01 o 
   0  -5   7      332.67      317.18     10.93 o 
   1  -5   7     1442.02     1403.48     39.99 o 
   2  -5   7      157.75      139.55      5.85 o 
   3  -5   7     4624.81     4440.79    164.64 o 
   4  -5   7        6.82        9.55      4.40 o 
   5  -5   7      782.78      803.65     41.26 o 
   6  -5   7      188.16      183.58     13.00 o 
   7  -5   7     1599.09     1567.96     77.88 o 
   8  -5   7        4.21        8.79      9.02 o 
  -8  -4   7      145.24      160.19     17.15 o 
  -7  -4   7     1362.82     1285.45     79.86 o 
  -6  -4   7      837.98      833.93     39.47 o 
  -5  -4   7      365.88      331.93     14.44 o 
  -4  -4   7     1875.88     1837.57     65.61 o 
  -3  -4   7     1781.93     1798.14     56.59 o 
  -2  -4   7      479.43      462.41     13.98 o 
  -1  -4   7     1119.33     1103.41     31.58 o 
   0  -4   7       78.08       89.03      4.71 o 
   1  -4   7    13660.12    13083.17    361.63 o 
   2  -4   7     1328.40     1295.45     42.49 o 
   3  -4   7     1020.29     1011.68     39.03 o 
   4  -4   7      419.58      410.23     17.29 o 
   5  -4   7     2457.26     2415.53    115.91 o 
   6  -4   7      609.75      615.83     38.78 o 
   7  -4   7      317.18      320.54     20.25 o 
  -8  -3   7      373.12      350.24     27.36 o 
  -7  -3   7      200.35      176.78     16.70 o 
  -6  -3   7      250.13      277.76     15.91 o 
  -5  -3   7     1350.00     1378.44     55.24 o 
  -4  -3   7     3363.81     3199.90     99.56 o 
  -3  -3   7       15.42       23.36      4.02 o 
  -2  -3   7     4057.82     3944.47    110.39 o 
  -1  -3   7     1098.66     1139.01     32.50 o 
   0  -3   7    11530.56    11345.45    313.86 o 
   1  -3   7      877.95      908.94     33.04 o 
   2  -3   7      636.09      606.71     21.33 o 
   3  -3   7     1059.09     1065.13     29.22 o 
   4  -3   7     2557.06     2477.86     92.83 o 
   5  -3   7      385.63      402.87     22.31 o 
   6  -3   7       64.52       61.05      8.07 o 
   7  -3   7      995.83     1021.97     52.50 o 
  -8  -2   7      463.07      498.71     36.12 o 
  -7  -2   7       27.43       33.27      7.23 o 
  -6  -2   7     2283.97     2215.09     97.84 o 
  -5  -2   7       19.64       20.61      4.96 o 
  -4  -2   7      559.16      569.41     17.37 o 
  -3  -2   7       23.07       24.27      2.54 o 
  -2  -2   7     7081.26     7128.01    197.72 o 
  -1  -2   7       15.23       18.30      2.72 o 
   0  -2   7     4170.14     4042.80    112.64 o 
   1  -2   7     2233.33     2308.85     79.74 o 
   2  -2   7    14353.85    14232.95    452.14 o 
   3  -2   7      147.83      162.08      5.84 o 
   4  -2   7      986.89      983.87     27.31 o 
   5  -2   7        7.29       12.11      5.88 o 
   6  -2   7     2026.63     1965.32     95.13 o 
   7  -2   7       19.09        4.31      7.81 o 
  -8  -1   7      576.33      539.40     38.26 o 
  -7  -1   7       34.22       50.01     11.54 o 
  -6  -1   7      646.36      650.48     31.50 o 
  -5  -1   7      614.06      600.11     24.12 o 
  -4  -1   7     5189.37     4922.14    152.26 o 
  -3  -1   7       35.97       38.58      2.78 o 
  -2  -1   7     2448.90     2471.88     76.45 o 
  -1  -1   7     3147.01     2986.86     83.82 o 
   0  -1   7     8018.55     8081.63    257.26 o 
   1  -1   7      176.26      196.41      9.81 o 
   2  -1   7      152.53      161.93      6.75 o 
   3  -1   7       39.65       40.06      2.65 o 
   4  -1   7     4999.15     4825.01    129.45 o 
   5  -1   7        2.34       10.49      4.52 o 
   6  -1   7      278.48      279.20     17.50 o 
   7  -1   7      112.15      129.53     16.05 o 
  -8   0   7       82.85      106.60     14.96 o 
  -7   0   7     1529.64     1613.73     73.29 o 
  -6   0   7      634.25      623.78     25.32 o 
  -5   0   7      261.63      257.18     12.48 o 
  -4   0   7       82.04       86.00      5.58 o 
  -3   0   7     1687.84     1662.88     52.32 o 
  -2   0   7     3085.29     3017.65     93.01 o 
  -1   0   7     1079.72     1085.02     30.98 o 
   0   0   7     2176.06     2159.12     73.42 o 
   1   0   7    10464.54    10078.63    320.37 o 
   2   0   7     6317.52     6010.69    191.79 o 
   3   0   7      821.72      779.52     21.90 o 
   4   0   7        1.98        3.46      1.92 o 
   5   0   7     1623.92     1564.86     51.69 o 
   6   0   7      792.94      755.49     38.24 o 
   7   0   7       69.67       66.51     15.07 o 
  -8   1   7       10.69       -3.87      7.03 o 
  -7   1   7      117.52      118.85     10.73 o 
  -6   1   7       98.65       99.66      6.93 o 
  -5   1   7     4079.68     3899.57    141.66 o 
  -4   1   7      241.44      250.15     11.30 o 
  -3   1   7      755.88      771.22     25.11 o 
  -2   1   7       28.48      110.82     72.77 o 
  -1   1   7    12647.91    12707.52    351.63 o 
   0   1   7      479.98      514.31     20.59 o 
   1   1   7      818.53      830.61     33.79 o 
   2   1   7      126.96      122.04      5.83 o 
   3   1   7     3130.84     3014.71     80.75 o 
   4   1   7     2659.72     2536.17     68.28 o 
   5   1   7      811.32      782.73     27.70 o 
   6   1   7       37.17       40.77      5.46 o 
   7   1   7     1673.21     1693.37    229.57 o 
  -8   2   7       35.45       37.93     11.04 o 
  -7   2   7     1877.69     1826.28     68.75 o 
  -6   2   7      535.29      572.16     23.69 o 
  -5   2   7      359.31      366.31     17.18 o 
  -4   2   7       37.79       36.59      4.75 o 
  -3   2   7     5203.47     5041.01    155.90 o 
  -2   2   7       32.10       47.75      3.40 o 
  -1   2   7     1528.27     1517.67     43.05 o 
   0   2   7       10.99        7.06      2.11 o 
   1   2   7    13241.41    13058.61    414.81 o 
   2   2   7     1419.14     1360.87     34.56 o 
   3   2   7     1877.38     1821.82     49.65 o 
   4   2   7      400.23      404.86     13.09 o 
   5   2   7      788.18      780.49     30.96 o 
   6   2   7       16.51       10.81      4.20 o 
  -8   3   7      269.16      320.26     26.99 o 
  -7   3   7       58.36       67.18     22.41 o 
  -6   3   7       43.22       43.11      5.22 o 
  -5   3   7     2546.49     2489.24     95.88 o 
  -4   3   7     2095.60     2043.22     75.22 o 
  -3   3   7      330.24      349.80     14.86 o 
  -2   3   7      735.54      745.62     24.14 o 
  -1   3   7     1669.15     1681.60     46.28 o 
   0   3   7     1903.26     1838.58     62.60 o 
   1   3   7     1821.17     1759.35     57.42 o 
   2   3   7       47.40       58.85      3.43 o 
   3   3   7     5860.62     5615.67    149.10 o 
   4   3   7      895.64      915.29     28.33 o 
   5   3   7      718.82      704.52     28.40 o 
   6   3   7      432.10      427.63     19.14 o 
  -8   4   7      432.65      417.56     24.04 o 
  -7   4   7        6.39        2.75      4.79 o 
  -6   4   7     1239.47     1262.26     58.62 o 
  -5   4   7       62.36       59.41      6.13 o 
  -4   4   7      159.27      151.13      9.83 o 
  -3   4   7     2081.42     2029.63     74.71 o 
  -2   4   7     6445.80     6235.85    191.04 o 
  -1   4   7      290.19      323.53     10.42 o 
   0   4   7     4165.10     3916.22    130.98 o 
   1   4   7      462.99      477.82     19.26 o 
   2   4   7     4676.47     4512.14    124.29 o 
   3   4   7      596.23      563.90     17.86 o 
   4   4   7       38.87       71.20      8.80 o 
   5   4   7      409.31      385.81     17.05 o 
   6   4   7      517.66      551.10     23.51 o 
   7   4   7      306.58      293.70     24.33 o 
  -8   5   7      542.09      524.31     30.75 o 
  -7   5   7      107.67      120.90     20.65 o 
  -6   5   7      682.49      681.65     33.89 o 
  -5   5   7       12.16       18.95      4.04 o 
  -4   5   7     3803.60     3698.12    134.46 o 
  -3   5   7        1.73        9.97      2.96 o 
  -2   5   7      414.43      437.44     21.89 o 
  -1   5   7       21.21       21.75      2.46 o 
   0   5   7     4698.28     4511.98    144.63 o 
   1   5   7        1.22        6.49      2.71 o 
   2   5   7      350.47      348.35     11.48 o 
   3   5   7       74.96       85.13      5.30 o 
   4   5   7     4583.15     4353.71    127.18 o 
   5   5   7       98.65       87.34      7.77 o 
   6   5   7      115.77      147.68     14.82 o 
   7   5   7       78.99       88.50     11.99 o 
  -8   6   7       43.20       53.50     14.03 o 
  -7   6   7      379.45      419.98     23.92 o 
  -6   6   7      573.59      594.57     30.43 o 
  -5   6   7      220.59      219.16     13.60 o 
  -4   6   7      367.31      332.61     17.87 o 
  -3   6   7      125.58      124.38      7.11 o 
  -2   6   7     4278.13     4171.70    149.85 o 
  -1   6   7       94.24      107.25     13.95 o 
   0   6   7      286.88      280.40     11.00 o 
   1   6   7     2145.50     2142.06     53.54 o 
   2   6   7     2690.10     2600.85     76.83 o 
   3   6   7        0.92        7.87      3.15 o 
   4   6   7       41.28       49.67      4.89 o 
   5   6   7       20.03       25.72      4.72 o 
   6   6   7     1144.84     1109.19     71.88 o 
   7   6   7       80.62       77.72      9.29 o 
  -7   7   7       58.32       71.58     11.42 o 
  -6   7   7      225.16      242.94     15.96 o 
  -5   7   7     1705.75     1681.48     76.81 o 
  -4   7   7      659.75      640.86     31.35 o 
  -3   7   7      451.80      490.42     20.89 o 
  -2   7   7       36.19       36.70      4.31 o 
  -1   7   7     2070.50     2005.10     74.74 o 
   0   7   7     2032.59     1916.64     71.59 o 
   1   7   7      244.89      250.59      8.51 o 
   2   7   7      180.04      191.59      7.80 o 
   3   7   7     2148.12     2166.95     64.72 o 
   4   7   7     1009.52      966.29     30.49 o 
   5   7   7      187.54      228.59     19.36 o 
   6   7   7       39.76       37.48      9.55 o 
   7   7   7      357.38      388.98     21.65 o 
  -7   8   7      259.25      271.79     17.95 o 
  -6   8   7        0.03        0.45      5.17 o 
  -5   8   7      358.94      407.17     22.26 o 
  -4   8   7      360.45      354.24     19.59 o 
  -3   8   7     2489.84     2432.87    108.59 o 
  -2   8   7      195.36      185.91      9.41 o 
  -1   8   7      699.58      690.41     35.03 o 
   0   8   7        6.93        9.46      2.39 o 
   1   8   7     1607.44     1669.59     50.40 o 
   2   8   7       26.16       22.77      3.23 o 
   3   8   7      497.39      469.42     16.06 o 
   4   8   7        3.15       -2.07      3.29 o 
   5   8   7      639.67      637.09     44.00 o 
   6   8   7      443.89      400.95     21.92 o 
  -6   9   7       19.34       26.49      7.62 o 
  -5   9   7     1116.61     1088.41     51.87 o 
  -4   9   7      263.55      269.20     16.23 o 
  -3   9   7      401.89      440.37     23.16 o 
  -2   9   7       12.43       14.26      4.74 o 
  -1   9   7     1215.78     1197.32     58.20 o 
   0   9   7        1.16       42.95     21.37 o 
   1   9   7     1050.33      998.44     31.25 o 
   2   9   7      117.65      125.46      6.97 o 
   3   9   7     2028.88     2042.31     61.34 o 
   4   9   7      127.53      144.80     14.82 o 
   5   9   7      170.20      154.43     16.25 o 
   6   9   7      215.85      214.71     14.40 o 
  -6  10   7      149.88      174.31     19.05 o 
  -5  10   7       51.97       61.75      9.01 o 
  -4  10   7        0.45        1.35      4.99 o 
  -3  10   7     1465.36     1458.63     67.18 o 
  -2  10   7     1196.71     1198.46     85.14 o 
  -1  10   7      332.50      328.65     28.12 o 
   0  10   7      287.05      307.88     15.07 o 
   1  10   7      249.13      230.55     10.30 o 
   2  10   7      249.15      280.16     10.82 o 
   3  10   7      331.59      303.01     24.11 o 
   4  10   7       12.75       11.43      7.28 o 
   5  10   7      490.30      494.94     37.93 o 
  -5  11   7        4.62       -2.28      5.05 o 
  -4  11   7      620.90      659.40     33.85 o 
  -3  11   7       17.07       23.88      6.57 o 
  -2  11   7        0.47       -5.77      6.33 o 
   1  11   7       67.41       60.10      5.23 o 
   2  11   7      137.62      171.32      8.97 o 
   3  11   7        8.88        0.36      5.83 o 
   4  11   7      494.08      474.98     25.05 o 
  -4  12   7      229.96      231.13     16.30 o 
  -3  12   7        7.10       19.05      9.92 o 
   1  12   7       17.58       20.25      8.38 o 
   2  12   7      817.23      799.67     38.04 o 
   3  12   7       59.17       40.90      6.93 o 
   4  12   7       60.32       63.34     12.16 o 
  -3  13   7       62.14       64.82     13.05 o 
   2  13   7        9.67       12.10      7.95 o 
   3  13   7      147.38      152.43     16.90 o 
   2  14   7      170.45      155.94     17.29 o 
  -2 -16   8       38.28       47.38      8.59 o 
  -1 -16   8        0.01        0.06      6.42 o 
   0 -16   8      333.12      358.55     29.69 o 
   1 -16   8      292.36      297.96     26.15 o 
   2 -16   8      306.38      334.05     28.06 o 
   3 -16   8       48.03       34.20     11.51 o 
  -3 -15   8       17.80       12.58      6.06 o 
  -2 -15   8      612.30      597.61     30.79 o 
  -1 -15   8       36.86       43.59      7.53 o 
   0 -15   8      301.99      335.71     28.34 o 
   1 -15   8       22.81       12.97     10.95 o 
   2 -15   8      400.10      401.69     31.24 o 
   3 -15   8       31.97       25.94     10.25 o 
   4 -15   8      544.54      542.01     29.31 o 
  -4 -14   8      180.36      175.40     24.67 o 
  -3 -14   8        9.87       16.72      6.29 o 
  -2 -14   8      580.35      579.77     29.13 o 
  -1 -14   8        2.90        6.36      4.69 o 
   0 -14   8     1287.23     1312.21     59.63 o 
   1 -14   8      350.97      416.10     30.87 o 
   2 -14   8      512.91      509.01     36.35 o 
   3 -14   8       33.88       39.41     11.61 o 
   4 -14   8      507.15      465.11     25.75 o 
   5 -14   8        0.32        5.60      9.13 o 
  -5 -13   8      793.29      809.45     39.13 o 
  -4 -13   8      232.50      215.65     14.23 o 
  -3 -13   8      111.01      110.52      9.85 o 
  -2 -13   8      120.62      121.35      8.57 o 
  -1 -13   8      746.63      749.49     29.79 o 
   0 -13   8      217.87      215.99     11.77 o 
   1 -13   8        8.43       19.14      7.34 o 
   2 -13   8      753.70      693.74     45.70 o 
   3 -13   8      576.19      585.49     30.01 o 
   4 -13   8      255.87      250.12     16.10 o 
   5 -13   8      102.29       97.33     15.02 o 
  -6 -12   8       75.01       70.70      9.33 o 
  -5 -12   8       15.53       21.07      6.45 o 
  -4 -12   8      100.71       90.18     11.61 o 
  -3 -12   8     1204.73     1153.28     44.08 o 
  -2 -12   8      237.12      235.53     12.10 o 
  -1 -12   8        8.74       11.44      4.58 o 
   0 -12   8       97.39       94.01      7.33 o 
   1 -12   8     3251.56     3251.23    116.07 o 
   2 -12   8       14.64       16.78      4.38 o 
   3 -12   8        6.32       17.14      4.42 o 
   4 -12   8      229.44      236.18     22.73 o 
   5 -12   8      898.46      865.63     64.86 o 
   6 -12   8       94.68      116.18     17.62 o 
  -6 -11   8      225.73      237.37     15.60 o 
  -5 -11   8     1201.03     1169.19     44.38 o 
  -4 -11   8       38.97       37.35      6.06 o 
  -3 -11   8        2.60        6.32      3.78 o 
  -2 -11   8      234.91      252.44     13.78 o 
  -1 -11   8     2122.32     2049.45     74.25 o 
   0 -11   8        4.81       21.93      5.45 o 
   1 -11   8       29.37       50.31     11.37 o 
   2 -11   8       54.69       59.25      6.21 o 
   3 -11   8     3736.29     3604.58    133.48 o 
   4 -11   8       74.75       81.84      9.72 o 
   5 -11   8        1.06        6.75      6.83 o 
   6 -11   8       27.34       20.59     10.25 o 
  -7 -10   8      247.31      224.91     15.47 o 
  -6 -10   8       50.69       50.48      8.04 o 
  -5 -10   8        0.52        7.64      4.21 o 
  -4 -10   8      383.54      387.87     16.92 o 
  -3 -10   8     3537.31     3400.98    122.02 o 
  -2 -10   8      701.88      699.24     27.48 o 
  -1 -10   8        9.08       27.41     15.56 o 
   0 -10   8     1175.93     1171.22     43.44 o 
   1 -10   8     1675.91     1643.06     52.78 o 
   2 -10   8     1156.34     1169.91     38.28 o 
   3 -10   8       26.26       25.69      4.50 o 
   4 -10   8        4.45       11.61      6.57 o 
   5 -10   8     1609.46     1617.46     80.29 o 
   6 -10   8      372.77      416.08     35.89 o 
   7 -10   8        0.22       20.31     10.87 o 
  -7  -9   8       54.47       44.74      7.39 o 
  -6  -9   8      910.58      955.45     44.24 o 
  -5  -9   8      114.71      104.92      7.54 o 
  -4  -9   8      626.24      596.86     23.82 o 
  -3  -9   8       16.12       14.41      3.11 o 
  -2  -9   8      808.63      804.49     30.86 o 
  -1  -9   8     1058.18     1026.67     38.23 o 
   0  -9   8     1341.91     1350.27     43.59 o 
   1  -9   8        5.56       13.35      5.24 o 
   2  -9   8     1782.75     1745.51     55.71 o 
   3  -9   8     1815.49     1807.85     87.95 o 
   4  -9   8     2212.08     2222.24    107.63 o 
   5  -9   8       35.59       39.34      7.44 o 
   6  -9   8      429.46      412.98     35.17 o 
   7  -9   8      346.12      348.16     32.52 o 
  -7  -8   8        0.71       27.78      9.41 o 
  -6  -8   8      289.26      251.14     15.19 o 
  -5  -8   8       90.96       90.19      6.92 o 
  -4  -8   8     2421.39     2423.03     86.58 o 
  -3  -8   8        6.32        9.49      3.19 o 
  -2  -8   8     4855.82     4584.27    142.37 o 
  -1  -8   8        0.46        2.57      2.49 o 
   0  -8   8     4217.38     4077.02    126.97 o 
   1  -8   8      228.81      232.69     10.13 o 
   2  -8   8     1500.05     1532.64     49.14 o 
   3  -8   8      103.04       96.10      8.89 o 
   4  -8   8     1406.14     1378.24     71.91 o 
   5  -8   8      394.38      407.48     24.39 o 
   6  -8   8     1411.74     1453.14     72.64 o 
   7  -8   8       52.27       58.46     12.44 o 
  -7  -7   8       36.21       43.50     10.28 o 
  -6  -7   8      527.61      535.65     24.07 o 
  -5  -7   8      951.54      969.03     36.64 o 
  -4  -7   8      921.94      885.94     33.42 o 
  -3  -7   8        4.93       14.90      4.98 o 
  -2  -7   8     2112.08     2065.75     64.78 o 
  -1  -7   8       60.76       64.68      3.88 o 
   0  -7   8     4573.12     4392.15    136.43 o 
   1  -7   8      285.94      288.94     12.70 o 
   2  -7   8     4098.93     3994.57    124.60 o 
   3  -7   8     1435.42     1402.42     53.88 o 
   4  -7   8     2127.86     2088.37    101.02 o 
   5  -7   8      191.19      190.93     14.55 o 
   6  -7   8      510.62      522.91     29.60 o 
   7  -7   8       54.76       44.12     11.65 o 
   8  -7   8      492.09      503.37     42.74 o 
  -8  -6   8       10.53       16.39      9.58 o 
  -7  -6   8      411.31      391.03     29.36 o 
  -6  -6   8      768.13      704.97     27.74 o 
  -5  -6   8       31.94       36.82      4.72 o 
  -4  -6   8     1344.48     1321.77     48.24 o 
  -3  -6   8     6378.82     6085.17    212.41 o 
  -2  -6   8      929.10      899.21     26.42 o 
  -1  -6   8        3.68       18.68      7.82 o 
   0  -6   8      220.56      239.44      8.15 o 
   1  -6   8     2692.69     2581.04     80.91 o 
   2  -6   8     1758.38     1697.85     64.33 o 
   3  -6   8       32.70       38.24      4.55 o 
   4  -6   8     2224.12     2142.50    103.31 o 
   5  -6   8     1870.93     1828.18     89.12 o 
   6  -6   8     1119.23     1154.89     62.38 o 
   7  -6   8       33.01       21.37      9.64 o 
   8  -6   8      176.74      175.30     20.90 o 
  -8  -5   8       42.97       38.66     10.59 o 
  -7  -5   8       63.64       73.68     12.19 o 
  -6  -5   8       94.69       86.07     11.19 o 
  -5  -5   8     1882.73     1842.55     66.41 o 
  -4  -5   8      237.40      221.31     10.41 o 
  -3  -5   8       33.26       37.40      4.82 o 
  -2  -5   8      657.38      662.79     21.53 o 
  -1  -5   8    11459.74    11278.58    312.44 o 
   0  -5   8      822.01      810.97     23.76 o 
   1  -5   8       20.22       23.52      2.69 o 
   2  -5   8      434.87      433.05     18.01 o 
   3  -5   8     8401.02     8265.61    304.83 o 
   4  -5   8        6.54        8.09      4.37 o 
   5  -5   8       72.73       92.25      9.23 o 
   6  -5   8      198.37      187.82     13.81 o 
   7  -5   8      782.69      808.76     60.77 o 
   8  -5   8       96.74      101.08     15.91 o 
  -8  -4   8       44.64       50.03     11.26 o 
  -7  -4   8      924.38      937.44     60.26 o 
  -6  -4   8        9.76        5.82     10.74 o 
  -5  -4   8        3.22        7.17      3.72 o 
  -4  -4   8      551.71      577.01     22.43 o 
  -3  -4   8     7666.13     7288.89    225.57 o 
  -2  -4   8     1012.02     1037.01     33.14 o 
  -1  -4   8       23.72       32.91      4.62 o 
   0  -4   8        9.36       17.90      6.17 o 
   1  -4   8     5143.29     5035.26    161.10 o 
   2  -4   8        0.56        8.08      2.33 o 
   3  -4   8       89.22       96.72      6.01 o 
   4  -4   8       43.80       55.72      4.89 o 
   5  -4   8     5991.44     5796.22    274.77 o 
   6  -4   8       72.80       84.50      9.89 o 
   7  -4   8      159.22      158.54     17.91 o 
  -8  -3   8      184.45      191.98     19.22 o 
  -7  -3   8       54.31       50.31     10.67 o 
  -6  -3   8      717.37      721.97     34.79 o 
  -5  -3   8     1775.41     1668.10     74.93 o 
  -4  -3   8      803.61      780.85     25.86 o 
  -3  -3   8       20.08       18.55      2.67 o 
  -2  -3   8     1328.80     1299.95     41.06 o 
  -1  -3   8     9485.29     9509.70    263.68 o 
   0  -3   8     4077.53     3820.07    106.63 o 
   1  -3   8      413.41      435.89     15.40 o 
   2  -3   8     2364.97     2210.45     72.06 o 
   3  -3   8     3936.94     3771.15    100.47 o 
   4  -3   8     1344.57     1349.12     51.69 o 
   5  -3   8       19.11       16.65      9.99 o 
   6  -3   8      134.19      139.81     12.20 o 
   7  -3   8     1244.37     1269.07     90.28 o 
  -8  -2   8      281.03      303.84     25.65 o 
  -7  -2   8      360.38      310.32     24.53 o 
  -6  -2   8      751.26      758.59     37.73 o 
  -5  -2   8       67.94       59.76      7.42 o 
  -4  -2   8     2902.93     2970.07     92.64 o 
  -3  -2   8      172.03      176.17      8.39 o 
  -2  -2   8     3941.79     3835.52    118.20 o 
  -1  -2   8       16.01       17.36      2.37 o 
   0  -2   8     1659.12     1658.89     56.35 o 
   1  -2   8     4740.77     4712.06    150.82 o 
   2  -2   8     2738.70     2634.30     85.07 o 
   3  -2   8       22.55       22.30      2.37 o 
   4  -2   8     1964.65     1948.41     52.83 o 
   5  -2   8     1270.45     1243.91     48.14 o 
   6  -2   8     2331.11     2349.45    113.40 o 
  -8  -1   8      300.80      325.81     26.46 o 
  -7  -1   8       21.14       17.62      8.29 o 
  -6  -1   8      676.24      705.13     34.10 o 
  -5  -1   8       40.00       49.28      5.09 o 
  -4  -1   8     2313.93     2252.61     64.16 o 
  -3  -1   8        1.43        5.25      2.24 o 
  -2  -1   8     5185.76     4960.07    152.28 o 
  -1  -1   8       26.38       91.83     17.07 o 
   0  -1   8     9701.03     9623.87    306.40 o 
   1  -1   8      252.62      255.67     21.42 o 
   2  -1   8     3159.38     3016.15     97.18 o 
   3  -1   8      155.83      146.80      5.48 o 
   4  -1   8     2077.80     2038.03     55.24 o 
   5  -1   8       88.41       86.83      5.66 o 
   6  -1   8      471.28      515.82     37.67 o 
  -8   0   8      252.34      277.53     24.22 o 
  -7   0   8      228.76      231.00     20.40 o 
  -6   0   8     1909.90     1896.45     70.81 o 
  -5   0   8        0.07       -2.32      3.44 o 
  -4   0   8     1737.41     1732.07     64.19 o 
  -3   0   8     3235.17     3251.65     91.69 o 
  -2   0   8     2465.33     2510.64     77.90 o 
  -1   0   8       16.68       19.84      2.72 o 
   0   0   8     1767.42     1677.61     55.92 o 
   1   0   8      201.86      211.38     46.19 o 
   2   0   8    10879.67    10500.51    334.23 o 
   3   0   8        4.70        9.67      2.07 o 
   4   0   8     2167.34     2065.98     56.01 o 
   5   0   8     1551.57     1514.57     52.45 o 
   6   0   8     1284.01     1275.66     62.39 o 
  -8   1   8       63.60       71.01     13.61 o 
  -7   1   8        3.75       -2.94      5.01 o 
  -6   1   8       69.58       71.23      6.30 o 
  -5   1   8     1017.64     1079.97     41.37 o 
  -4   1   8     1126.83     1128.56     49.31 o 
  -3   1   8       35.41       39.08      5.37 o 
  -2   1   8     1352.50     1419.82     44.74 o 
  -1   1   8     8127.45     7868.14    240.54 o 
   0   1   8     1387.81     1441.47     55.36 o 
   1   1   8        3.51        8.66      3.10 o 
   2   1   8      441.02      435.56     17.21 o 
   3   1   8     1215.95     1167.92     32.43 o 
   4   1   8     1513.18     1444.21     39.96 o 
   5   1   8       25.24       27.10      3.79 o 
   6   1   8      363.92      366.85     18.41 o 
  -8   2   8       55.72       51.07     11.60 o 
  -7   2   8     1786.85     1793.60     82.07 o 
  -6   2   8        0.33        2.75      4.41 o 
  -5   2   8        0.28       -3.86      3.86 o 
  -4   2   8      213.03      212.83     12.19 o 
  -3   2   8     4106.94     3946.08    142.85 o 
  -2   2   8      143.53      139.94      5.57 o 
  -1   2   8      219.35      247.71     13.03 o 
   0   2   8     1004.15     1000.48     34.25 o 
   1   2   8    10890.44    10252.74    327.19 o 
   2   2   8      549.78      552.04     19.37 o 
   3   2   8      364.49      373.18     11.71 o 
   4   2   8      116.61      113.92      5.15 o 
   5   2   8     3173.06     3230.10    119.72 o 
   6   2   8       44.62       45.87      5.57 o 
  -8   3   8       83.79      125.95     16.67 o 
  -7   3   8       47.42       78.35     29.50 o 
  -6   3   8       21.07       30.60      9.46 o 
  -5   3   8     2571.58     2556.78     94.61 o 
  -4   3   8      140.23      135.74      7.69 o 
  -3   3   8       69.29       94.98     10.51 o 
  -2   3   8      389.02      355.73     11.62 o 
  -1   3   8     6354.72     6428.29    234.35 o 
   0   3   8      646.11      652.82     22.42 o 
   1   3   8      505.31      517.98     18.64 o 
   2   3   8      145.85      161.16      6.62 o 
   3   3   8     3445.81     3361.46     90.13 o 
   4   3   8      177.10      180.75      7.91 o 
   5   3   8      318.31      297.33     14.49 o 
   6   3   8       23.62       27.71      5.62 o 
   7   3   8     1358.96     1394.32     88.75 o 
  -8   4   8      229.37      248.64     25.50 o 
  -7   4   8      807.93      784.31     39.06 o 
  -6   4   8      771.85      821.60     33.28 o 
  -5   4   8        8.49        7.63      4.17 o 
  -4   4   8      745.70      746.84     29.40 o 
  -3   4   8      725.35      716.69     28.10 o 
  -2   4   8      637.23      616.23     20.48 o 
  -1   4   8       80.60      102.88      9.48 o 
   0   4   8      834.97      840.00     29.02 o 
   1   4   8     5641.12     5409.28    173.11 o 
   2   4   8     1407.09     1369.72     38.41 o 
   3   4   8      306.38      288.13     10.31 o 
   4   4   8      655.43      678.28     21.84 o 
   5   4   8      425.27      410.04     20.90 o 
   6   4   8      217.87      246.60     20.60 o 
   7   4   8       59.63       40.31     10.59 o 
  -8   5   8      187.26      200.36     23.87 o 
  -7   5   8        5.08       10.81      5.98 o 
  -6   5   8      299.70      302.52     17.94 o 
  -5   5   8      372.90      363.37     16.36 o 
  -4   5   8     1786.25     1849.98     69.34 o 
  -3   5   8       54.13       80.13     12.83 o 
  -2   5   8     2159.88     2127.37     77.59 o 
  -1   5   8      200.40      209.43      8.99 o 
   0   5   8     3144.81     3075.50    113.81 o 
   1   5   8       84.24       89.87      6.43 o 
   2   5   8      803.87      813.66     23.26 o 
   3   5   8      691.87      672.47     21.56 o 
   4   5   8     1618.25     1572.16     47.58 o 
   5   5   8      512.20      460.66     20.19 o 
   6   5   8      395.32      414.96     30.70 o 
   7   5   8      137.40      123.06     15.80 o 
  -7   6   8      240.51      284.72     18.59 o 
  -6   6   8      745.92      748.32     37.23 o 
  -5   6   8        0.43       -1.65      4.55 o 
  -4   6   8      335.36      308.42     17.13 o 
  -3   6   8       21.63       27.56      4.91 o 
  -2   6   8     1543.01     1566.92     75.06 o 
  -1   6   8        0.27        2.82      2.54 o 
   0   6   8     1621.42     1539.47     58.10 o 
   1   6   8       10.33       19.15      4.98 o 
   2   6   8     3555.18     3455.39    101.23 o 
   3   6   8       82.59       84.23      5.33 o 
   4   6   8      332.63      354.69     13.62 o 
   5   6   8        5.21        9.86      6.86 o 
   6   6   8      257.06      259.32     21.78 o 
   7   6   8      118.97      120.11     15.75 o 
  -7   7   8       35.74       35.47      8.41 o 
  -6   7   8      607.37      603.88     31.28 o 
  -5   7   8      306.77      302.94     17.84 o 
  -4   7   8     1199.05     1175.10     54.73 o 
  -3   7   8       20.71       21.95      4.89 o 
  -2   7   8      646.97      663.87     34.57 o 
  -1   7   8     1504.58     1489.02     49.46 o 
   0   7   8     1041.22     1027.64     39.76 o 
   1   7   8       82.65       88.21      5.46 o 
   2   7   8      253.88      261.62     10.42 o 
   3   7   8      110.59      127.36      7.26 o 
   4   7   8     1980.79     1997.07     60.71 o 
   5   7   8        0.39        1.76      6.27 o 
   6   7   8       86.13       86.68     12.80 o 
  -6   8   8        0.57       -0.78      5.28 o 
  -5   8   8       37.30       39.49      7.27 o 
  -4   8   8        3.40        6.65      7.76 o 
  -3   8   8      499.99      501.65     25.53 o 
  -2   8   8      717.39      715.66     39.98 o 
  -1   8   8       49.33       54.15      6.42 o 
   0   8   8      294.65      279.72     13.86 o 
   1   8   8     2853.17     2806.49     82.76 o 
   2   8   8      349.13      329.00     13.40 o 
   3   8   8       30.33       36.17      4.26 o 
   4   8   8       42.94       45.27      8.68 o 
   5   8   8      310.08      356.15     28.37 o 
   6   8   8      449.38      432.04     33.43 o 
  -6   9   8       40.84       37.24     10.53 o 
  -5   9   8     1576.24     1535.63     71.34 o 
  -4   9   8       12.77       31.67      6.70 o 
  -3   9   8       19.71       46.50     10.67 o 
  -2   9   8       29.74       45.94     10.45 o 
  -1   9   8     1222.58     1219.59     49.02 o 
   0   9   8       21.55       20.31      3.14 o 
   1   9   8       68.75       62.58      5.31 o 
   2   9   8        0.48        5.07      3.14 o 
   3   9   8     1499.75     1479.60     93.56 o 
   4   9   8      159.29      150.00     16.22 o 
   5   9   8       31.03       22.94      8.74 o 
  -5  10   8       16.26       21.39      7.46 o 
  -4  10   8       16.21       15.50      6.52 o 
  -3  10   8     1026.41      997.90     73.14 o 
  -2  10   8       22.27       24.29      8.94 o 
  -1  10   8       68.64       66.65      8.86 o 
   0  10   8      298.40      303.51     15.22 o 
   1  10   8     1315.49     1294.58     44.18 o 
   2  10   8       69.10       86.55      8.88 o 
   3  10   8      188.68      166.88     16.45 o 
   4  10   8       84.49      101.16     14.04 o 
   5  10   8      304.06      308.73     18.57 o 
  -5  11   8      209.44      203.59     20.49 o 
  -4  11   8      586.84      586.29     47.38 o 
  -3  11   8       11.95       13.89      9.61 o 
  -2  11   8      203.65      209.68     22.14 o 
   1  11   8       93.79       71.69     11.07 o 
   2  11   8      135.15      150.18     15.44 o 
   3  11   8      344.85      331.17     26.44 o 
   4  11   8      231.66      227.27     14.89 o 
  -3  12   8      295.74      290.42     28.76 o 
   2  12   8      458.59      459.90     34.02 o 
   3  12   8       75.38       54.09      7.87 o 
   2  13   8       79.86       79.53     14.51 o 
  -2 -16   9        1.60        5.72      6.06 o 
  -1 -16   9       65.60       53.70      9.68 o 
   0 -16   9       60.05       95.80     24.88 o 
   1 -16   9      565.10      570.15     41.21 o 
   2 -16   9      108.08      112.51     16.39 o 
   3 -16   9       98.40       79.73     14.60 o 
  -3 -15   9        3.53        5.55      8.23 o 
  -2 -15   9      778.97      769.79     37.34 o 
  -1 -15   9      107.84      103.17      9.94 o 
   0 -15   9      270.44      308.05     18.15 o 
   1 -15   9       36.17       24.62      9.33 o 
   2 -15   9      469.07      470.21     34.69 o 
   3 -15   9      118.12      116.44     15.97 o 
   4 -15   9      187.39      209.52     24.07 o 
  -4 -14   9      248.39      253.33     18.93 o 
  -3 -14   9        1.81        2.07      5.32 o 
  -2 -14   9       20.26       17.93      6.62 o 
  -1 -14   9        5.20        9.78      7.98 o 
   0 -14   9     1035.15     1032.87     50.06 o 
   1 -14   9       80.65       79.11     12.05 o 
   2 -14   9      448.70      495.11     35.33 o 
   3 -14   9       82.87       76.04      8.65 o 
   4 -14   9      771.38      772.90     59.19 o 
  -5 -13   9       83.67       72.51      9.27 o 
  -4 -13   9      221.22      209.27     14.38 o 
  -3 -13   9      141.63      145.91     11.61 o 
  -2 -13   9     1029.03     1062.42     71.18 o 
  -1 -13   9      682.81      694.56     29.97 o 
   0 -13   9       95.97       98.88     10.86 o 
   1 -13   9        0.33       -2.80     17.06 o 
   2 -13   9      869.28      792.30     51.13 o 
   3 -13   9      152.74      160.87     18.05 o 
   4 -13   9      223.14      244.80     23.99 o 
   5 -13   9       49.26       52.61     13.73 o 
  -5 -12   9      121.56      116.20     10.59 o 
  -4 -12   9      133.29      124.91     10.37 o 
  -3 -12   9      282.41      298.19     14.54 o 
  -2 -12   9      240.94      233.12     14.60 o 
  -1 -12   9      141.45      143.04      8.85 o 
   0 -12   9     1121.72     1100.21     41.69 o 
   1 -12   9     1911.97     1910.70     69.81 o 
   2 -12   9      318.09      322.13     17.54 o 
   3 -12   9        0.32       21.68      9.35 o 
   4 -12   9      480.47      450.90     36.97 o 
   5 -12   9      599.17      599.43     47.86 o 
  -6 -11   9        7.42        5.99      5.81 o 
  -5 -11   9      888.88      836.38     39.66 o 
  -4 -11   9       53.03       48.43      8.73 o 
  -3 -11   9      239.57      228.14     12.45 o 
  -2 -11   9       13.46       18.49      4.36 o 
  -1 -11   9     1833.46     1858.36     67.90 o 
   0 -11   9       14.33       15.98      4.21 o 
   1 -11   9      403.35      391.28     14.88 o 
   2 -11   9      253.10      234.61     12.09 o 
   3 -11   9     1237.21     1260.21     63.36 o 
   4 -11   9       31.01       28.71      9.36 o 
   5 -11   9       11.09       11.20      8.60 o 
   6 -11   9      249.88      246.61     26.40 o 
  -7 -10   9      362.75      331.71     28.29 o 
  -6 -10   9        6.25        9.28      5.71 o 
  -5 -10   9      116.65      136.67     10.81 o 
  -4 -10   9      246.76      254.35     12.51 o 
  -3 -10   9     1359.81     1296.78     57.54 o 
  -2 -10   9       95.92       92.64      7.37 o 
  -1 -10   9      240.40      261.35     15.09 o 
   0 -10   9      126.40      137.65      8.16 o 
   1 -10   9     5427.94     5300.28    165.06 o 
   2 -10   9      902.22      883.81     30.11 o 
   3 -10   9      139.50      124.56     11.09 o 
   4 -10   9       70.20       71.69     11.68 o 
   5 -10   9     1003.98     1009.59     74.15 o 
   6 -10   9       63.94       63.81     14.01 o 
  -7  -9   9        0.37       -1.76      6.27 o 
  -6  -9   9      614.95      613.75     30.32 o 
  -5  -9   9     1056.37      974.22     37.71 o 
  -4  -9   9      297.09      295.68     13.70 o 
  -3  -9   9      168.21      169.38      9.13 o 
  -2  -9   9     1722.85     1681.07     61.56 o 
  -1  -9   9      709.83      706.15     27.27 o 
   0  -9   9      141.04      139.61      7.34 o 
   1  -9   9      158.19      157.37      7.44 o 
   2  -9   9      491.44      495.08     23.79 o 
   3  -9   9     3230.13     3211.86    153.52 o 
   4  -9   9      387.23      389.89     25.44 o 
   5  -9   9       91.80       94.84     13.52 o 
   6  -9   9      188.06      209.14     22.17 o 
   7  -9   9      599.88      629.73     51.25 o 
  -7  -8   9       31.45       31.20      9.78 o 
  -6  -8   9       34.49       28.72      6.48 o 
  -5  -8   9        1.79        0.55      4.22 o 
  -4  -8   9     1043.66     1054.40     41.23 o 
  -3  -8   9     1180.65     1136.26     42.11 o 
  -2  -8   9      918.66      891.41     29.54 o 
  -1  -8   9       35.83       31.68      3.38 o 
   0  -8   9     5838.88     5612.90    174.28 o 
   1  -8   9      182.55      178.97      8.16 o 
   2  -8   9     1306.30     1333.55     51.45 o 
   3  -8   9      244.08      246.04     15.68 o 
   4  -8   9      810.35      809.40     43.32 o 
   5  -8   9      343.96      358.38     21.89 o 
   6  -8   9      263.20      280.80     27.16 o 
   7  -8   9       64.13       83.82     15.60 o 
  -7  -7   9       36.34       47.31     10.62 o 
  -6  -7   9     1265.45     1246.98     55.76 o 
  -5  -7   9      265.53      268.89     12.78 o 
  -4  -7   9      466.94      445.77     19.43 o 
  -3  -7   9      195.70      187.26     11.13 o 
  -2  -7   9     2618.88     2583.92     80.72 o 
  -1  -7   9       15.19       21.42      3.69 o 
   0  -7   9      889.99      879.64     29.56 o 
   1  -7   9        0.65        4.17      3.29 o 
   2  -7   9     4199.03     4038.52    150.41 o 
   3  -7   9        4.30        4.37      5.10 o 
   4  -7   9     2494.74     2517.63    121.73 o 
   5  -7   9       68.87       72.04      8.83 o 
   6  -7   9     1204.85     1185.14     85.47 o 
   7  -7   9       14.11       21.82     11.23 o 
  -7  -6   9      456.63      459.55     33.51 o 
  -6  -6   9      142.17      124.63     13.84 o 
  -5  -6   9      212.66      223.66     11.10 o 
  -4  -6   9     2420.69     2388.37     85.36 o 
  -3  -6   9      779.77      778.10     32.44 o 
  -2  -6   9     1680.00     1628.30     47.68 o 
  -1  -6   9      100.30      110.35      6.73 o 
   0  -6   9     4266.34     4109.73    115.10 o 
   1  -6   9     3830.10     3623.77    134.90 o 
   2  -6   9      382.96      416.29     17.76 o 
   3  -6   9        0.70        3.63      2.90 o 
   4  -6   9     2016.88     1979.01     95.97 o 
   5  -6   9       19.75       24.93      5.60 o 
   6  -6   9      514.38      560.64     46.14 o 
   7  -6   9        2.50       -2.38      8.49 o 
   8  -6   9      497.39      528.42     44.37 o 
  -8  -5   9      132.84      126.92     16.42 o 
  -7  -5   9      197.78      207.13     19.20 o 
  -6  -5   9      351.28      326.34     18.61 o 
  -5  -5   9     1961.82     1973.70     71.12 o 
  -4  -5   9      156.34      151.07      8.31 o 
  -3  -5   9      225.32      255.69     11.43 o 
  -2  -5   9     1028.95     1027.38     34.07 o 
  -1  -5   9     3235.45     3172.49     89.16 o 
   0  -5   9     1269.09     1232.17     35.79 o 
   1  -5   9      387.80      397.93     14.53 o 
   2  -5   9     2220.20     2127.60     80.21 o 
   3  -5   9     4684.28     4521.92    167.93 o 
   4  -5   9      441.34      468.49     19.96 o 
   5  -5   9       32.17       40.81     10.38 o 
   6  -5   9      400.46      400.28     23.79 o 
   7  -5   9      744.27      782.87     59.56 o 
   8  -5   9       39.38       24.17     12.24 o 
  -8  -4   9       67.76       86.73     14.48 o 
  -7  -4   9      573.30      526.78     37.03 o 
  -6  -4   9        0.63        0.13      4.20 o 
  -5  -4   9      237.75      254.67     14.05 o 
  -4  -4   9        2.11        2.72      2.86 o 
  -3  -4   9     6558.85     6329.24    195.38 o 
  -2  -4   9       31.25       32.71      3.15 o 
  -1  -4   9      465.04      457.64     15.53 o 
   0  -4   9       76.34       77.31      5.48 o 
   1  -4   9     5845.72     5673.66    181.51 o 
   2  -4   9      155.01      144.08      6.53 o 
   3  -4   9      273.71      264.67     13.12 o 
   4  -4   9      247.88      256.64     12.19 o 
   5  -4   9     2555.06     2514.66    120.99 o 
   6  -4   9      341.43      341.41     20.80 o 
   7  -4   9        2.74       11.82      8.63 o 
  -8  -3   9        1.11        5.41      8.77 o 
  -7  -3   9      115.15      115.32     13.48 o 
  -6  -3   9      708.85      703.17     34.42 o 
  -5  -3   9     2530.23     2523.19    112.56 o 
  -4  -3   9      217.42      225.69      9.15 o 
  -3  -3   9      763.50      800.33     26.46 o 
  -2  -3   9      477.31      474.90     17.81 o 
  -1  -3   9     7371.16     7063.85    196.30 o 
   0  -3   9       22.53       26.45      3.07 o 
   1  -3   9      109.52      119.45      6.70 o 
   2  -3   9      355.77      338.71     12.80 o 
   3  -3   9     8574.39     8251.20    218.42 o 
   4  -3   9      847.35      810.42     32.90 o 
   5  -3   9      281.19      279.52     17.65 o 
   6  -3   9       68.09       72.98     12.30 o 
   7  -3   9      608.35      619.98     48.17 o 
  -8  -2   9      349.73      401.82     31.48 o 
  -7  -2   9      180.87      178.67     17.63 o 
  -6  -2   9       21.95       26.11      7.17 o 
  -5  -2   9       59.35       67.05      8.50 o 
  -4  -2   9     1223.88     1233.00     39.88 o 
  -3  -2   9     4588.23     4524.01    140.17 o 
  -2  -2   9     2982.09     2830.42     87.71 o 
  -1  -2   9      161.72      168.80      8.14 o 
   0  -2   9     4165.73     4003.69    128.49 o 
   1  -2   9     1459.78     1431.86     47.13 o 
   2  -2   9      247.78      239.70      9.64 o 
   3  -2   9       26.04       22.82      2.73 o 
   4  -2   9      465.18      449.23     13.70 o 
   5  -2   9     3175.23     3051.64    114.59 o 
   6  -2   9      566.41      565.59     32.49 o 
  -8  -1   9      276.09      273.48     24.08 o 
  -6  -1   9     1749.39     1712.61     77.04 o 
  -5  -1   9       17.11       30.82      5.53 o 
  -4  -1   9      812.68      816.69     27.28 o 
  -3  -1   9        0.44        2.38      2.63 o 
  -2  -1   9     4078.26     4009.07    123.88 o 
  -1  -1   9     1533.32     1516.49     58.60 o 
   0  -1   9     3402.17     3265.31    113.20 o 
   1  -1   9       76.32       70.61      4.28 o 
   2  -1   9     5508.25     5319.33    170.29 o 
   3  -1   9       50.83       62.34      3.55 o 
   4  -1   9     1350.75     1307.43     36.23 o 
   5  -1   9       21.93       24.96      3.61 o 
   6  -1   9      917.89      984.38     50.82 o 
  -8   0   9      245.89      245.04     22.84 o 
  -7   0   9        0.54        2.18      6.97 o 
  -6   0   9      381.83      376.13     17.12 o 
  -5   0   9       20.08       17.42      4.16 o 
  -4   0   9     5564.91     5345.61    169.80 o 
  -3   0   9      398.95      408.53     14.42 o 
  -2   0   9     2399.62     2500.35     80.72 o 
  -1   0   9       12.75       16.46      5.38 o 
   0   0   9     3911.91     3892.66    125.26 o 
   1   0   9       14.02       13.75      9.10 o 
   2   0   9     2254.95     2215.77     73.49 o 
   3   0   9       10.07       14.34      2.36 o 
   4   0   9     3970.79     3786.68    101.44 o 
   5   0   9        8.85       18.09      3.14 o 
   6   0   9     1439.16     1455.33     68.03 o 
  -8   1   9       94.05      101.19     15.44 o 
  -7   1   9       64.47       71.01     12.13 o 
  -6   1   9      373.14      366.06     16.79 o 
  -5   1   9     1084.48     1072.39     42.71 o 
  -4   1   9      345.65      355.03     15.47 o 
  -3   1   9        0.50        5.08      2.54 o 
  -2   1   9     2957.49     2867.12     88.95 o 
  -1   1   9     2213.39     1976.85     73.68 o 
   0   1   9     3269.94     3313.79    106.67 o 
   1   1   9        0.43        4.04      3.02 o 
   2   1   9     2319.97     2205.33     71.81 o 
   3   1   9     1891.30     1791.85     48.93 o 
   4   1   9      387.59      369.32     11.79 o 
   5   1   9       37.27       41.38      4.14 o 
   6   1   9      448.46      438.36     23.21 o 
  -8   2   9       74.66       78.16     14.37 o 
  -7   2   9      407.12      416.81     23.36 o 
  -6   2   9      343.66      327.85     15.77 o 
  -5   2   9       65.92       65.47      5.86 o 
  -4   2   9      739.20      743.58     29.49 o 
  -3   2   9     6622.51     6594.39    208.89 o 
  -2   2   9      220.61      219.52     10.74 o 
  -1   2   9      155.15      154.84      8.06 o 
   0   2   9      711.35      697.19     23.93 o 
   1   2   9     2626.28     2532.62     82.11 o 
   2   2   9     1070.56     1062.91     35.82 o 
   3   2   9      118.05      133.30      8.38 o 
   4   2   9      706.27      705.25     20.70 o 
   5   2   9     2745.58     2708.37     80.31 o 
   6   2   9      425.49      423.76     22.98 o 
  -7   3   9       50.33       39.03      9.02 o 
  -6   3   9       59.89       71.35      6.62 o 
  -5   3   9     1166.39     1165.90     44.87 o 
  -4   3   9       17.15       13.92      5.06 o 
  -3   3   9      288.12      265.32     10.80 o 
  -2   3   9       91.83      112.53      6.90 o 
  -1   3   9     7234.28     7029.88    256.41 o 
   0   3   9       23.00       34.30      3.94 o 
   1   3   9        0.26        9.91      5.44 o 
   2   3   9        0.77        5.78      2.39 o 
   3   3   9     3742.97     3620.56     97.11 o 
   4   3   9       38.45       41.11      4.23 o 
   5   3   9      104.24      124.27      7.34 o 
   6   3   9        2.40        2.55      5.83 o 
   7   3   9      773.91      808.21     54.42 o 
  -8   4   9        6.24       23.56     10.70 o 
  -7   4   9      904.05      865.88     42.90 o 
  -6   4   9      121.23      134.56     10.90 o 
  -5   4   9       73.57       66.85      6.35 o 
  -4   4   9      763.82      766.23     34.52 o 
  -3   4   9     2637.75     2593.11     96.28 o 
  -2   4   9     1161.34     1139.79     38.42 o 
  -1   4   9        9.39       23.17     10.69 o 
   0   4   9      193.77      171.89      8.88 o 
   1   4   9     3616.39     3535.84    114.14 o 
   2   4   9        4.45        4.86      2.29 o 
   3   4   9        1.54       10.45      5.78 o 
   4   4   9      212.74      224.60      9.04 o 
   5   4   9     1918.86     1923.16     58.01 o 
   6   4   9      146.31      157.36     15.50 o 
   7   4   9        0.55       -1.40      6.33 o 
  -7   5   9        0.11       -3.68      4.91 o 
  -6   5   9      198.22      187.22     13.82 o 
  -5   5   9      553.74      516.65     24.75 o 
  -4   5   9      152.70      166.42     10.77 o 
  -3   5   9        0.10        6.87      4.40 o 
  -2   5   9     1360.32     1357.73     53.97 o 
  -1   5   9     3616.83     3585.93    132.17 o 
   0   5   9     1618.38     1590.43     61.14 o 
   1   5   9       11.54       26.73     11.22 o 
   2   5   9     1493.17     1507.07     42.48 o 
   3   5   9      747.82      739.82     23.73 o 
   4   5   9       43.26       45.03      4.26 o 
   5   5   9      149.39      124.41     13.48 o 
   6   5   9      344.98      381.03     29.41 o 
   7   5   9      794.91      783.00     54.00 o 
  -7   6   9      103.96       93.14     10.43 o 
  -6   6   9      542.26      571.67     30.04 o 
  -5   6   9        1.10       -3.82      3.82 o 
  -4   6   9     1692.39     1671.83     62.90 o 
  -3   6   9       91.28       84.95      8.58 o 
  -2   6   9      560.56      562.56     24.91 o 
  -1   6   9        0.36        4.87      3.50 o 
   0   6   9      782.98      764.70     30.47 o 
   1   6   9      713.05      705.08     19.06 o 
   2   6   9     1496.31     1459.25     48.08 o 
   3   6   9       36.00       26.92      3.86 o 
   4   6   9     1314.42     1381.52     42.54 o 
   5   6   9       26.55       22.52      7.39 o 
   6   6   9      244.63      246.83     21.89 o 
  -6   7   9      260.62      280.68     17.94 o 
  -5   7   9        0.64        2.36      7.53 o 
  -4   7   9      636.94      637.82     31.85 o 
  -3   7   9        0.09       -2.40      6.02 o 
  -2   7   9     1810.98     1815.69     71.43 o 
  -1   7   9      311.00      313.74     18.87 o 
   0   7   9     1711.03     1708.66     64.68 o 
   1   7   9        0.41        0.79      2.02 o 
   2   7   9      873.28      904.20     30.34 o 
   3   7   9        0.17       13.04      4.49 o 
   4   7   9      597.82      589.45     40.85 o 
   5   7   9       86.43       80.68     11.68 o 
   6   7   9      326.29      416.29     32.46 o 
  -6   8   9      193.24      189.44     14.80 o 
  -5   8   9       11.08       12.58      6.51 o 
  -4   8   9      141.99      132.87     17.26 o 
  -3   8   9      548.93      585.79     45.78 o 
  -2   8   9      320.25      326.94     16.07 o 
  -1   8   9       20.69       21.06      5.48 o 
   0   8   9      820.42      789.85     31.65 o 
   1   8   9      288.33      300.55     12.74 o 
   2   8   9     1243.53     1210.08     37.41 o 
   3   8   9       67.81       83.88      9.87 o 
   4   8   9      153.38      135.09     14.77 o 
   5   8   9      348.49      396.69     30.67 o 
  -6   9   9      142.48      115.21     16.28 o 
  -5   9   9      408.84      423.19     24.16 o 
  -4   9   9      193.09      198.01     22.53 o 
  -3   9   9        0.36       -1.99      6.58 o 
  -2   9   9       94.29       85.11      9.77 o 
  -1   9   9     1910.12     1878.01     90.00 o 
   0   9   9        6.44        4.15      2.92 o 
   1   9   9        0.64       15.81      4.35 o 
   2   9   9       15.14       22.07      7.79 o 
   3   9   9      444.21      469.73     34.07 o 
   4   9   9      346.25      290.27     24.39 o 
   5   9   9        9.46       11.54      7.34 o 
  -4  10   9       40.80       40.31     14.17 o 
  -3  10   9      271.69      300.31     29.23 o 
  -2  10   9       40.27       37.23      8.49 o 
  -1  10   9        0.01       21.96     10.11 o 
   0  10   9       34.43       31.40      6.07 o 
   1  10   9     1714.47     1611.03    101.06 o 
   2  10   9      102.11       85.87     11.40 o 
   3  10   9        5.78        0.90      5.52 o 
   4  10   9       32.63       22.49      8.66 o 
  -3  11   9        2.64       10.20      9.89 o 
  -2  11   9      263.19      288.47     20.30 o 
   1  11   9        1.62       -4.59      4.59 o 
   2  11   9       83.74       90.88     12.35 o 
   3  11   9      359.83      343.57     28.04 o 
  -3  12   9      129.24      101.85     16.31 o 
   2  12   9      228.65      237.54     21.66 o 
  -1 -16  10      237.41      214.97     16.61 o 
   0 -16  10       73.80      107.88     16.36 o 
   1 -16  10      130.46      160.99     19.16 o 
   2 -16  10        6.06       15.55     13.86 o 
  -3 -15  10      110.14      112.64     12.72 o 
  -2 -15  10      324.53      337.23     19.93 o 
  -1 -15  10      486.13      494.01     27.48 o 
   0 -15  10       96.28      107.50     11.49 o 
   1 -15  10      247.34      225.00     21.69 o 
   2 -15  10      474.55      486.73     37.41 o 
  -4 -14  10      525.41      509.51     27.08 o 
  -3 -14  10        1.25        6.35      9.44 o 
  -2 -14  10       17.90       24.73      7.14 o 
  -1 -14  10       57.95       41.02      7.48 o 
   0 -14  10      654.24      706.64     33.99 o 
   1 -14  10      130.89      105.86     13.34 o 
   3 -14  10      115.64      109.91     16.05 o 
   4 -14  10      745.35      766.35     59.04 o 
  -4 -13  10       27.15       37.80     14.83 o 
  -3 -13  10       86.81       96.39      9.53 o 
  -2 -13  10     1450.85     1497.26     66.73 o 
  -1 -13  10       27.22       45.83      6.81 o 
   0 -13  10      137.56      145.98     16.50 o 
   1 -13  10       43.30       36.60      6.49 o 
   3 -13  10      173.68      160.65     18.13 o 
   4 -13  10        0.32       15.38      9.64 o 
   5 -13  10       35.13       32.49     12.21 o 
  -5 -12  10      227.14      235.74     15.71 o 
  -4 -12  10      624.44      601.99     30.15 o 
  -3 -12  10      338.64      341.93     19.20 o 
  -2 -12  10       36.90       51.45     10.35 o 
  -1 -12  10      247.32      267.47     13.21 o 
   0 -12  10     1215.59     1168.46     44.32 o 
   1 -12  10      102.86      108.07      8.11 o 
   2 -12  10      265.30      269.60     24.61 o 
   3 -12  10        6.25       21.60      9.58 o 
   4 -12  10     1524.95     1612.91    113.74 o 
   5 -12  10      647.96      727.74     56.73 o 
  -6 -11  10       71.18       66.39      8.96 o 
  -5 -11  10      188.48      163.14     12.54 o 
  -4 -11  10      115.30      111.92      9.94 o 
  -3 -11  10      231.39      239.37     14.60 o 
  -2 -11  10      540.01      512.30     21.72 o 
  -1 -11  10     2409.18     2420.72     87.47 o 
   0 -11  10       47.84       52.81      5.95 o 
   1 -11  10      351.28      352.50     13.92 o 
   2 -11  10      522.84      497.12     30.65 o 
   3 -11  10      666.23      701.50     52.76 o 
   4 -11  10        5.90        8.88      7.45 o 
   5 -11  10      104.94      104.50     15.97 o 
   6 -11  10      424.66      444.09     38.92 o 
  -6 -10  10       37.55       33.64      7.93 o 
  -5 -10  10      301.70      318.75     18.40 o 
  -4 -10  10       61.57       63.46      7.48 o 
  -3 -10  10      776.02      784.41     36.66 o 
  -2 -10  10      104.58      104.20      7.33 o 
  -1 -10  10      881.77      901.69     34.62 o 
   0 -10  10      316.58      304.06     13.91 o 
   1 -10  10     3122.14     3001.49    113.24 o 
   2 -10  10        0.17        1.34      3.12 o 
   3 -10  10      457.95      461.89     34.16 o 
   4 -10  10       13.02        7.84      7.25 o 
   5 -10  10     1494.96     1511.49    107.32 o 
   6 -10  10      139.35      180.44     21.77 o 
  -6  -9  10      136.53      143.82     11.67 o 
  -5  -9  10      937.79      882.80     41.13 o 
  -4  -9  10       21.73       27.08      4.82 o 
  -3  -9  10      745.34      738.13     29.71 o 
  -2  -9  10      813.92      805.26     35.39 o 
  -1  -9  10     1425.85     1371.75     50.56 o 
   0  -9  10      320.72      325.68     12.95 o 
   1  -9  10     1174.49     1111.40     43.73 o 
   2  -9  10      202.00      192.64     10.19 o 
   3  -9  10     1519.80     1537.37     76.12 o 
   4  -9  10        7.12        2.21      7.07 o 
   5  -9  10      357.36      373.82     32.55 o 
   6  -9  10       16.51       14.57      9.72 o 
  -7  -8  10      285.92      265.24     23.60 o 
  -6  -8  10       14.05       18.32      5.85 o 
  -5  -8  10      105.06      126.14     12.06 o 
  -4  -8  10     1077.64     1082.83     40.83 o 
  -3  -8  10      398.81      382.64     17.89 o 
  -2  -8  10       31.06       31.93      3.63 o 
  -1  -8  10      408.71      403.84     14.74 o 
   0  -8  10     1960.87     1977.20     62.86 o 
   1  -8  10     3161.09     3041.80    114.24 o 
   2  -8  10      997.46      983.56     39.39 o 
   3  -8  10      616.16      574.75     24.16 o 
   4  -8  10     1158.62     1207.21     60.82 o 
   5  -8  10      295.01      323.05     28.85 o 
   6  -8  10      223.15      208.37     22.22 o 
   7  -8  10      263.36      283.22     28.42 o 
  -7  -7  10       11.67        7.73      7.73 o 
  -6  -7  10      836.63      837.05     39.12 o 
  -5  -7  10      281.47      275.70     15.20 o 
  -4  -7  10      190.33      164.78      8.97 o 
  -3  -7  10       15.71       18.22      3.91 o 
  -2  -7  10     3949.32     3739.34    130.82 o 
  -1  -7  10      123.92      136.63      7.00 o 
   0  -7  10       87.84      118.78     21.06 o 
   1  -7  10      282.92      281.01     13.26 o 
   2  -7  10     3297.69     3260.82    122.15 o 
   3  -7  10      679.13      691.71     28.32 o 
   4  -7  10      307.37      336.90     20.60 o 
   5  -7  10       11.56       10.87      7.99 o 
   6  -7  10     1142.52     1190.28     86.29 o 
   7  -7  10      129.33      145.13     19.89 o 
  -7  -6  10       53.23       69.39     12.61 o 
  -6  -6  10       84.53       84.75     12.38 o 
  -5  -6  10      168.54      195.87     17.77 o 
  -4  -6  10     1754.73     1761.77     63.83 o 
  -3  -6  10       27.20       35.06      4.16 o 
  -2  -6  10       27.98       42.53      5.92 o 
  -1  -6  10       44.97       49.63      5.03 o 
   0  -6  10     5572.33     5354.68    171.60 o 
   1  -6  10      401.80      385.60     17.85 o 
   2  -6  10      978.05     1031.51     40.44 o 
   3  -6  10       90.94       94.88      6.73 o 
   4  -6  10     2541.65     2528.38    121.93 o 
   5  -6  10      125.40      135.28     13.54 o 
   6  -6  10        8.41        3.61      6.86 o 
   7  -6  10       17.33       16.19      9.89 o 
  -7  -5  10      209.81      227.70     21.02 o 
  -6  -5  10      851.54      832.93     53.94 o 
  -5  -5  10      481.55      503.60     20.74 o 
  -4  -5  10      255.89      237.53     11.26 o 
  -3  -5  10      302.23      304.86     13.34 o 
  -2  -5  10     2331.26     2292.78     71.81 o 
  -1  -5  10     2296.79     2169.77     70.67 o 
   0  -5  10       60.57       63.66      5.05 o 
   1  -5  10      783.04      759.08     26.21 o 
   2  -5  10     3775.67     3759.61    140.48 o 
   3  -5  10      456.40      453.51     19.42 o 
   4  -5  10     1294.24     1293.98     50.34 o 
   5  -5  10        3.82        3.91      4.93 o 
   6  -5  10     1264.17     1328.66     95.07 o 
   7  -5  10      616.81      620.64     49.66 o 
   8  -5  10       25.74        7.90     10.76 o 
  -7  -4  10      983.90      945.45     61.14 o 
  -6  -4  10        0.24        2.44      5.74 o 
  -5  -4  10      711.79      733.09     28.57 o 
  -4  -4  10      113.64      120.27      7.19 o 
  -3  -4  10     1194.53     1173.95     37.99 o 
  -2  -4  10      946.16      947.92     30.97 o 
  -1  -4  10     1095.56     1112.54     37.15 o 
   0  -4  10     2303.39     2305.75     77.06 o 
   1  -4  10     6516.13     6119.09    196.33 o 
   2  -4  10        6.19       11.74      4.59 o 
   3  -4  10      614.68      607.14     25.00 o 
   4  -4  10      362.71      350.08     15.84 o 
   5  -4  10      656.49      649.11     34.94 o 
   6  -4  10      163.06      174.27     19.64 o 
   7  -4  10      131.04      134.55     17.76 o 
  -7  -3  10      276.23      333.02     26.38 o 
  -6  -3  10        1.89        6.81      7.37 o 
  -5  -3  10     2481.49     2435.63    109.60 o 
  -4  -3  10        1.25        9.44      3.56 o 
  -3  -3  10     1203.70     1209.10     39.05 o 
  -2  -3  10       71.74       83.43      5.59 o 
  -1  -3  10     2323.66     2308.85     85.79 o 
   0  -3  10        0.94       11.84      4.59 o 
   1  -3  10     1222.92     1227.91     40.87 o 
   2  -3  10       71.55      101.72      9.01 o 
   3  -3  10     5547.83     5416.63    144.11 o 
   4  -3  10        0.36        1.48      3.07 o 
   5  -3  10      148.00      146.85      8.97 o 
   6  -3  10       27.98       34.68      9.94 o 
   7  -3  10      753.66      831.48     62.78 o 
  -7  -2  10      157.19      147.92     15.80 o 
  -6  -2  10       13.31        5.55      7.37 o 
  -5  -2  10      391.57      423.85     22.34 o 
  -4  -2  10      419.01      422.23     15.34 o 
  -3  -2  10     2683.10     2671.87     83.82 o 
  -2  -2  10       13.33       12.81      3.43 o 
  -1  -2  10     1023.10     1031.58     39.83 o 
   0  -2  10     2558.28     2411.33     79.29 o 
   1  -2  10     5048.52     5002.01    160.46 o 
   2  -2  10      178.49      190.72      8.63 o 
   3  -2  10      618.13      591.48     17.44 o 
   4  -2  10      174.29      172.27      9.32 o 
   5  -2  10     1815.34     1758.70     67.50 o 
   6  -2  10       11.12        1.82      6.92 o 
  -7  -1  10       48.66       59.19     10.87 o 
  -6  -1  10     1914.03     1996.29    120.34 o 
  -5  -1  10      641.91      609.70     29.36 o 
  -4  -1  10      496.75      494.15     20.76 o 
  -3  -1  10      198.45      218.60     10.10 o 
  -2  -1  10     3191.92     3070.54    113.70 o 
  -1  -1  10     1488.54     1445.36     54.63 o 
   0  -1  10       19.17       17.34      3.43 o 
   1  -1  10      288.53      292.36     12.09 o 
   2  -1  10     2540.02     2419.70     78.87 o 
   3  -1  10     2272.60     2257.89     61.26 o 
   4  -1  10      886.38      871.46     25.01 o 
   5  -1  10      108.20      102.42      7.66 o 
   6  -1  10      607.72      648.89     49.86 o 
  -7   0  10       17.58       32.18     10.31 o 
  -6   0  10       11.02       20.31      7.37 o 
  -5   0  10        0.63       -1.53      3.47 o 
  -4   0  10     1771.64     1747.84     65.42 o 
  -3   0  10      877.97      895.23     29.53 o 
  -2   0  10      571.41      613.54     24.71 o 
  -1   0  10       34.09       42.11      4.05 o 
   0   0  10     5993.81     5966.83    190.95 o 
   1   0  10        2.52        8.55      2.78 o 
   2   0  10      438.43      435.02     16.04 o 
   3   0  10        1.58        2.21      2.10 o 
   4   0  10     2001.57     1950.60     53.41 o 
   5   0  10      553.60      535.21     17.94 o 
   6   0  10      198.97      205.06     18.13 o 
  -7   1  10       82.48       89.59     13.05 o 
  -6   1  10     1427.14     1453.97     56.14 o 
  -5   1  10     1011.52     1012.15     34.62 o 
  -4   1  10      119.15      132.22     15.13 o 
  -3   1  10       87.99       87.26      5.14 o 
  -2   1  10     3084.22     3051.78    113.14 o 
  -1   1  10      273.63      246.99     13.84 o 
   0   1  10      562.76      566.75     25.79 o 
   1   1  10      654.33      634.99     22.36 o 
   2   1  10     4394.37     4247.19    137.13 o 
   3   1  10      152.72      152.20      6.28 o 
   4   1  10      910.91      891.60     25.90 o 
   5   1  10        1.75        3.65      3.14 o 
   6   1  10      981.06     1011.34     65.78 o 
  -7   2  10      205.90      237.07     16.58 o 
  -6   2  10       21.09       21.32      6.18 o 
  -5   2  10      284.82      282.48     12.13 o 
  -4   2  10     2135.19     2173.17     70.79 o 
  -3   2  10     1413.50     1418.20     68.45 o 
  -2   2  10      861.12      854.90     33.53 o 
  -1   2  10      400.41      385.82     16.56 o 
   0   2  10     2319.16     2249.17     89.47 o 
   1   2  10     1977.14     1968.20     66.05 o 
   2   2  10       86.88       83.31      5.32 o 
   3   2  10      228.58      236.49      9.00 o 
   4   2  10     1000.62      988.36     28.36 o 
   5   2  10      206.59      216.20      9.62 o 
   6   2  10      598.48      559.37     39.08 o 
  -7   3  10      245.70      244.68     17.39 o 
  -6   3  10        7.41        2.32      4.71 o 
  -5   3  10     1179.05     1180.06     45.68 o 
  -4   3  10       80.25       76.70      5.77 o 
  -3   3  10      643.81      620.44     32.47 o 
  -2   3  10      390.41      386.13     16.92 o 
  -1   3  10     1251.14     1234.35     47.36 o 
   0   3  10      763.60      790.28     31.54 o 
   1   3  10      456.33      460.00     16.97 o 
   2   3  10      387.99      393.64     12.71 o 
   3   3  10     3306.33     3215.65     86.90 o 
   4   3  10       54.55       49.75      4.37 o 
   5   3  10      364.08      372.07     17.19 o 
   6   3  10       69.60       73.31     11.57 o 
   7   3  10      161.88      179.05     18.55 o 
  -7   4  10      236.53      221.53     15.80 o 
  -6   4  10       12.62       10.24      5.79 o 
  -5   4  10      259.78      252.27     12.90 o 
  -4   4  10       15.48       13.08      4.55 o 
  -3   4  10     4597.34     4666.83    178.32 o 
  -2   4  10      148.73      154.77     11.34 o 
  -1   4  10      624.90      609.17     24.88 o 
   0   4  10      626.40      601.65     24.70 o 
   1   4  10     2008.81     1963.83     65.22 o 
   2   4  10       47.36       53.60      4.80 o 
   3   4  10      296.78      309.89     11.18 o 
   4   4  10        7.76       15.61      3.63 o 
   5   4  10     1530.76     1526.10     96.40 o 
   6   4  10       25.98       20.70      7.84 o 
   7   4  10       24.81       42.21     10.31 o 
  -7   5  10       62.02       66.24      9.70 o 
  -6   5  10      480.59      473.67     25.91 o 
  -5   5  10      230.58      232.12     15.08 o 
  -4   5  10       46.11       50.47      7.78 o 
  -3   5  10      630.13      622.04     31.52 o 
  -2   5  10      268.02      274.08     17.22 o 
  -1   5  10     2661.79     2694.50    100.28 o 
   0   5  10        3.48        4.87      3.27 o 
   1   5  10      120.81      118.36      7.47 o 
   2   5  10      554.72      578.07     17.90 o 
   3   5  10     1388.04     1312.86     40.30 o 
   4   5  10       58.69       87.56     33.78 o 
   5   5  10       59.63       65.19     11.21 o 
   6   5  10      125.88      128.13     15.05 o 
  -6   6  10       31.91       39.19      8.12 o 
  -5   6  10       83.95       78.50      9.17 o 
  -4   6  10     1375.06     1401.83     73.84 o 
  -3   6  10      392.64      383.34     19.29 o 
  -2   6  10      692.24      680.81     36.80 o 
  -1   6  10       67.77       68.88      5.91 o 
   0   6  10     1403.16     1425.36     54.63 o 
   1   6  10      271.98      266.02     10.14 o 
   2   6  10       27.95       27.07      3.72 o 
   3   6  10        2.33       -1.42      2.87 o 
   4   6  10      896.94      940.07     61.64 o 
   5   6  10      573.99      560.29     39.86 o 
   6   6  10       39.96       38.88      9.44 o 
  -6   7  10      322.06      326.76     20.39 o 
  -5   7  10       24.10       24.73     10.39 o 
  -4   7  10       22.86       32.10     11.46 o 
  -3   7  10        2.81       10.52      6.22 o 
  -2   7  10     1590.73     1511.62     74.48 o 
  -1   7  10      284.18      277.29     25.20 o 
   0   7  10      962.18      944.70     37.56 o 
   1   7  10       20.69       20.70      3.76 o 
   2   7  10     1596.08     1634.64     52.22 o 
   3   7  10        1.84        3.43      5.05 o 
   4   7  10       82.85       67.29     10.48 o 
   5   7  10       10.05       -2.49      5.77 o 
  -5   8  10        3.85       -5.27      7.59 o 
  -4   8  10     1221.91     1177.27     85.80 o 
  -3   8  10      602.59      644.61     35.65 o 
  -2   8  10       18.02       27.92      7.83 o 
  -1   8  10       35.52       44.34      7.85 o 
   0   8  10      713.27      706.76     29.05 o 
   1   8  10        0.50       -1.23      3.21 o 
   2   8  10      184.90      156.76     15.36 o 
   3   8  10      119.33      132.95     14.15 o 
   4   8  10      642.71      687.80     47.61 o 
   5   8  10       12.47       18.71      8.29 o 
  -4   9  10       48.34       55.58     13.53 o 
  -3   9  10       58.14       63.68     10.03 o 
  -2   9  10      639.99      603.04     47.33 o 
  -1   9  10      938.35      942.18     69.34 o 
   0   9  10      494.22      502.95     40.61 o 
   1   9  10       14.37       17.81      6.89 o 
   2   9  10      181.91      191.20     17.65 o 
   3   9  10      497.13      506.82     36.82 o 
   4   9  10       59.68       52.36     10.90 o 
  -3  10  10      558.45      589.88     34.17 o 
  -1  10  10      125.71      120.11     17.79 o 
   1  10  10      313.52      321.62     25.29 o 
   2  10  10      266.26      231.29     20.52 o 
   3  10  10       82.03       98.86     13.70 o 
  -3  11  10      104.78      121.10     13.57 o 
  -2  11  10       11.23       15.43     11.76 o 
   2  11  10       49.75       53.70     10.14 o 
  -1 -16  11      301.18      301.97     26.57 o 
   0 -16  11        2.97        5.49     10.53 o 
  -2 -15  11       57.47       69.78      9.10 o 
  -1 -15  11      125.09      136.44     11.93 o 
   0 -15  11       21.60       17.76      6.77 o 
  -3 -14  11      125.28      121.63     11.80 o 
  -2 -14  11        7.75       10.55      5.74 o 
  -1 -14  11      261.27      258.41     31.13 o 
   0 -14  11      937.71     1025.99     49.79 o 
   3 -14  11      292.43      259.56     25.70 o 
  -4 -13  11       62.80       65.73     10.84 o 
  -3 -13  11        1.24       10.58      9.72 o 
  -2 -13  11      903.31      906.53     42.62 o 
  -1 -13  11      197.20      187.60     13.79 o 
   0 -13  11        5.19        5.20      5.33 o 
   1 -13  11      122.21      104.51     13.00 o 
   3 -13  11       50.77       61.85     12.07 o 
   4 -13  11        1.59       -3.81      7.56 o 
  -5 -12  11       86.73       98.28     11.00 o 
  -4 -12  11      880.35      842.81     40.24 o 
  -3 -12  11       31.21       27.80      7.11 o 
  -2 -12  11       78.81       77.19      8.60 o 
  -1 -12  11       60.03       75.76      7.84 o 
   0 -12  11      857.93      893.26     40.93 o 
   1 -12  11       44.47       56.11      9.61 o 
   2 -12  11       56.83       64.68     11.65 o 
   3 -12  11       21.26       28.09     10.06 o 
   4 -12  11     1280.75     1325.61     95.25 o 
   5 -12  11       56.84       50.26     12.55 o 
  -5 -11  11       48.52       59.83      8.24 o 
  -4 -11  11        7.62       11.84      5.71 o 
  -3 -11  11      494.40      522.89     26.48 o 
  -2 -11  11      985.87      953.44     43.81 o 
  -1 -11  11      698.60      677.88     30.20 o 
   0 -11  11        2.76        9.40      5.27 o 
   1 -11  11      395.69      398.28     19.17 o 
   2 -11  11     1099.01     1136.94     81.32 o 
   3 -11  11      717.15      742.97     55.96 o 
   4 -11  11      253.55      262.82     25.65 o 
   5 -11  11      101.37      105.99     16.59 o 
  -6 -10  11       44.64       48.72      8.91 o 
  -5 -10  11      590.69      617.60     30.80 o 
  -4 -10  11      181.51      166.45     11.87 o 
  -3 -10  11      901.11      873.68     40.51 o 
  -2 -10  11       27.23       34.32      6.03 o 
  -1 -10  11     1422.44     1397.36     51.90 o 
   0 -10  11      442.37      409.39     22.36 o 
   1 -10  11      365.07      366.88     17.26 o 
   2 -10  11        2.50        2.01      3.52 o 
   3 -10  11      585.66      636.98     49.04 o 
   4 -10  11      477.17      492.86     40.16 o 
   5 -10  11      997.53     1045.47     77.06 o 
   6 -10  11       49.47       61.71     14.71 o 
  -6  -9  11       27.39       29.86      6.81 o 
  -5  -9  11      185.89      173.05     12.43 o 
  -4  -9  11       69.20       68.44      6.64 o 
  -3  -9  11     1317.33     1304.61     57.95 o 
  -2  -9  11        2.79        1.99      3.76 o 
  -1  -9  11     1467.00     1398.44     51.56 o 
   0  -9  11       74.21       69.93      5.94 o 
   1  -9  11     1129.39     1106.25     43.69 o 
   2  -9  11       43.22       49.54      5.71 o 
   3  -9  11      840.99      855.90     44.71 o 
   4  -9  11       95.24       85.67     13.06 o 
   5  -9  11     1193.32     1215.43     88.13 o 
   6  -9  11        0.27       -6.08      6.83 o 
  -6  -8  11       99.07      103.39      9.79 o 
  -5  -8  11      326.25      335.08     18.69 o 
  -4  -8  11      782.34      778.41     30.44 o 
  -3  -8  11      659.17      620.61     25.87 o 
  -2  -8  11       23.57       30.06      5.26 o 
  -1  -8  11     1481.64     1440.29     55.55 o 
   0  -8  11     1125.50     1124.23     44.03 o 
   1  -8  11     1332.09     1325.49     51.90 o 
   2  -8  11       10.84       11.62      4.03 o 
   3  -8  11     1129.67     1102.45     43.67 o 
   4  -8  11      388.35      389.04     25.22 o 
   5  -8  11      852.35      924.40     68.93 o 
   6  -8  11      287.43      269.43     26.77 o 
  -7  -7  11       40.86       27.34     10.11 o 
  -6  -7  11      530.73      533.02     37.92 o 
  -5  -7  11      148.01      133.51     10.37 o 
  -4  -7  11      200.95      224.79     11.33 o 
  -3  -7  11      362.02      359.30     18.06 o 
  -2  -7  11     2722.48     2628.31     92.90 o 
  -1  -7  11      942.35      948.45     32.42 o 
   0  -7  11       81.23       83.74      7.19 o 
   1  -7  11     1800.72     1790.32     72.77 o 
   2  -7  11     2086.54     2062.63     78.85 o 
   3  -7  11      100.49      107.95      7.50 o 
   4  -7  11       55.50       61.33      8.94 o 
   5  -7  11      292.50      332.32     30.16 o 
   6  -7  11      623.76      713.44     55.83 o 
   7  -7  11      393.48      440.16     38.78 o 
  -7  -6  11      124.10      104.25     15.02 o 
  -6  -6  11       28.11       14.90      9.05 o 
  -5  -6  11        2.47        1.94      3.83 o 
  -4  -6  11     2864.36     2813.24    100.37 o 
  -3  -6  11       83.88       89.17      7.04 o 
  -2  -6  11      110.42      121.06      7.24 o 
  -1  -6  11       14.58       24.86      6.40 o 
   0  -6  11     2912.43     2802.05     91.23 o 
   1  -6  11      217.83      218.60     12.98 o 
   2  -6  11      329.27      328.19     15.09 o 
   3  -6  11      156.33      149.63      8.80 o 
   4  -6  11     3523.62     3537.87    169.10 o 
   5  -6  11       38.91       36.22     11.54 o 
   6  -6  11        1.29        7.42      8.49 o 
   7  -6  11       91.56       87.49     16.00 o 
  -7  -5  11      138.92      166.63     18.07 o 
  -6  -5  11      518.19      543.79     37.89 o 
  -5  -5  11       31.11       30.61      5.66 o 
  -4  -5  11       13.96        7.74      3.68 o 
  -3  -5  11      406.89      403.42     16.72 o 
  -2  -5  11     4248.07     4230.52    155.53 o 
  -1  -5  11      867.00      825.45     35.17 o 
   0  -5  11        0.18       11.12      5.38 o 
   1  -5  11      119.41      111.63      6.08 o 
   2  -5  11     4092.66     4067.69    153.67 o 
   3  -5  11       18.93       16.82      3.86 o 
   4  -5  11        9.95       14.41      4.56 o 
   5  -5  11       53.54       55.63     12.10 o 
   6  -5  11     1432.45     1481.49    105.56 o 
   7  -5  11       59.32       53.98     13.98 o 
  -7  -4  11      269.30      272.80     23.54 o 
  -6  -4  11        7.65        5.55      7.42 o 
  -5  -4  11      710.55      749.53     45.43 o 
  -4  -4  11      828.22      801.31     30.67 o 
  -3  -4  11      852.54      801.33     26.83 o 
  -2  -4  11      124.37      146.74      8.22 o 
  -1  -4  11     1361.79     1307.39     52.15 o 
   0  -4  11     3995.89     4025.09    136.70 o 
   1  -4  11     1050.27      995.62     35.06 o 
   2  -4  11        2.12        6.08      2.58 o 
   3  -4  11      370.92      362.49     16.35 o 
   4  -4  11     1543.80     1543.27     60.16 o 
   5  -4  11      809.74      827.54     43.58 o 
   6  -4  11        9.88       21.12      9.58 o 
   7  -4  11      136.96      157.63     19.98 o 
  -7  -3  11      383.99      451.15     33.81 o 
  -6  -3  11      253.36      219.27     19.17 o 
  -5  -3  11      692.19      657.79     32.34 o 
  -4  -3  11      182.57      177.92      8.11 o 
  -3  -3  11     1274.34     1230.01     39.87 o 
  -2  -3  11      306.08      309.47     16.63 o 
  -1  -3  11     3730.27     3654.80    134.64 o 
   0  -3  11      203.37      194.54      9.47 o 
   1  -3  11     1387.34     1340.92     47.89 o 
   2  -3  11      550.00      563.67     20.27 o 
   3  -3  11     1684.83     1603.06     61.64 o 
   4  -3  11      163.26      172.38      9.78 o 
   5  -3  11      597.22      629.76     26.65 o 
   6  -3  11      261.09      268.86     26.32 o 
   7  -3  11      733.15      744.37     57.53 o 
  -7  -2  11      586.29      551.65     38.91 o 
  -6  -2  11       18.56       14.29      7.98 o 
  -5  -2  11      887.63      859.38     40.79 o 
  -4  -2  11      295.54      295.32     11.69 o 
  -3  -2  11      492.29      461.34     19.69 o 
  -2  -2  11      164.99      184.08      9.66 o 
  -1  -2  11     2251.41     2215.55     83.00 o 
   0  -2  11        2.08       14.16      2.78 o 
   1  -2  11     4406.31     4324.12    139.30 o 
   2  -2  11        0.46        5.69      2.66 o 
   3  -2  11     1932.36     1870.43     51.21 o 
   4  -2  11        3.26       21.82     10.28 o 
   5  -2  11      858.85      852.74     34.69 o 
   6  -2  11        0.30       -5.15      7.14 o 
  -7  -1  11      223.14      220.59     20.46 o 
  -6  -1  11      276.41      290.17     23.52 o 
  -5  -1  11     1510.02     1461.22     55.56 o 
  -4  -1  11        0.58        0.72      3.38 o 
  -3  -1  11      859.51      886.39     35.09 o 
  -2  -1  11     2060.55     1979.66     74.30 o 
  -1  -1  11     1361.53     1362.51     52.01 o 
   0  -1  11      177.45      182.30      9.52 o 
   1  -1  11     2781.47     2705.76     88.38 o 
   2  -1  11      865.96      834.38     29.22 o 
   3  -1  11     1660.12     1637.34     45.15 o 
   4  -1  11        1.25        5.56      3.12 o 
   5  -1  11      160.88      164.85      9.79 o 
   6  -1  11      272.28      314.94     28.95 o 
  -7   0  11        7.63        7.39      9.22 o 
  -6   0  11        2.80       -5.18      6.25 o 
  -5   0  11      177.53      180.11     10.92 o 
  -4   0  11     1218.76     1186.91     45.45 o 
  -3   0  11      326.93      355.62     15.83 o 
  -2   0  11       44.30       46.91      4.64 o 
  -1   0  11      267.19      278.05     12.95 o 
   0   0  11     3064.00     2941.97    109.09 o 
   1   0  11     1593.30     1638.65     54.21 o 
   2   0  11      502.32      497.24     18.39 o 
   3   0  11      334.94      329.29     10.95 o 
   4   0  11     1890.61     1849.31     50.96 o 
   5   0  11      359.21      347.46     14.02 o 
   6   0  11       12.84       20.87      8.43 o 
  -7   1  11        0.53       19.55      9.52 o 
  -6   1  11     1510.05     1526.60     70.58 o 
  -5   1  11       26.48       26.30      6.34 o 
  -4   1  11      206.57      198.71     17.43 o 
  -3   1  11        1.78        6.50      5.43 o 
  -2   1  11     3468.54     3415.20    126.33 o 
  -1   1  11       64.48       74.40      6.58 o 
   0   1  11      136.52      146.38      9.80 o 
   1   1  11        0.53       13.58      4.22 o 
   2   1  11     3536.10     3388.23    109.82 o 
   3   1  11      667.97      679.79     20.32 o 
   4   1  11      134.06      140.65      6.46 o 
   5   1  11       10.20        8.65      3.81 o 
   6   1  11     1125.00     1186.28     76.56 o 
  -7   2  11      144.61      159.43     18.91 o 
  -6   2  11       39.66       45.44      6.12 o 
  -5   2  11      255.21      258.64     17.27 o 
  -4   2  11     1106.80     1082.07     53.87 o 
  -3   2  11       14.04       17.82      6.04 o 
  -2   2  11      197.80      196.14     10.68 o 
  -1   2  11      203.17      197.76     11.39 o 
   0   2  11     4456.19     4334.71    159.54 o 
   1   2  11      788.19      771.94     30.64 o 
   2   2  11       92.43       96.31      6.31 o 
   3   2  11       68.20       73.31      4.86 o 
   4   2  11     1202.15     1200.60     34.20 o 
   5   2  11       32.82       46.27      8.96 o 
   6   2  11      113.71       92.12     12.27 o 
  -7   3  11      280.50      300.06     18.86 o 
  -6   3  11      391.47      362.79     17.65 o 
  -5   3  11      997.59     1012.33     40.42 o 
  -4   3  11        0.28        0.65      4.37 o 
  -3   3  11      283.91      275.49     22.55 o 
  -2   3  11      597.14      609.09     25.12 o 
  -1   3  11      633.83      629.79     27.33 o 
   0   3  11       12.88       20.36      4.03 o 
   1   3  11     1097.22     1112.71     43.32 o 
   2   3  11     1595.74     1602.18     41.05 o 
   3   3  11      500.85      505.37     16.92 o 
   4   3  11      515.63      495.17     17.22 o 
   5   3  11      193.78      208.47     18.72 o 
   6   3  11      458.40      440.36     32.89 o 
   7   3  11       93.17      131.08     16.28 o 
  -7   4  11      191.31      188.34     19.64 o 
  -6   4  11        3.86        9.27      5.31 o 
  -5   4  11      590.57      634.12     35.19 o 
  -4   4  11      154.43      168.44     17.18 o 
  -3   4  11     1010.20     1014.52     51.25 o 
  -2   4  11      419.28      405.06     23.02 o 
  -1   4  11      734.74      732.47     29.62 o 
   0   4  11      244.39      238.70     12.46 o 
   1   4  11     2350.33     2313.23     87.23 o 
   2   4  11        1.82        7.70      4.04 o 
   3   4  11      703.88      729.71     22.71 o 
   4   4  11      164.24      153.36     15.36 o 
   5   4  11      355.05      371.65     28.48 o 
   6   4  11       97.42       79.57     12.94 o 
  -6   5  11      152.55      183.19     11.72 o 
  -5   5  11      570.70      570.91     32.32 o 
  -4   5  11       82.78       79.09     13.48 o 
  -3   5  11      630.45      608.08     32.94 o 
  -2   5  11      101.61      108.58     20.63 o 
  -1   5  11      286.52      289.10     13.73 o 
   0   5  11      221.00      225.94     13.09 o 
   1   5  11      624.33      628.83     30.76 o 
   2   5  11       17.98       24.28      4.19 o 
   3   5  11     1761.07     1639.75     76.27 o 
   4   5  11        3.35        6.39      6.97 o 
   5   5  11       75.00       81.35     12.21 o 
   6   5  11       22.58       11.99      8.52 o 
  -5   6  11      164.83      173.80     14.94 o 
  -4   6  11      266.56      286.44     19.61 o 
  -3   6  11     1141.47     1107.04     55.77 o 
  -2   6  11      123.66      129.75     11.24 o 
  -1   6  11      366.08      351.81     21.01 o 
   0   6  11     1124.47     1106.00     43.45 o 
   1   6  11      497.28      489.50     15.48 o 
   2   6  11        0.02        0.39      4.85 o 
   3   6  11      248.66      268.63     22.09 o 
   4   6  11      245.16      258.75     21.67 o 
   5   6  11      578.07      538.95     39.05 o 
  -5   7  11        0.22       -0.49      5.97 o 
  -4   7  11        7.31        8.64      6.97 o 
  -3   7  11       59.80       57.09     13.03 o 
  -2   7  11      669.04      608.67     47.59 o 
  -1   7  11      512.84      499.68     27.89 o 
   0   7  11       41.12       42.65      5.76 o 
   1   7  11       13.22       16.46      5.46 o 
   2   7  11      973.27      977.59     63.70 o 
   3   7  11      510.20      443.22     32.40 o 
   4   7  11      138.39      129.59     14.91 o 
  -4   8  11      754.58      777.66     42.66 o 
  -3   8  11        2.34       14.23      9.97 o 
  -2   8  11       68.98       87.43     15.16 o 
  -1   8  11        0.45       12.52     10.20 o 
   0   8  11      786.14      792.37     39.48 o 
   1   8  11       20.45       21.04      7.00 o 
   2   8  11       14.38       45.40      9.36 o 
   3   8  11       38.80       49.72      9.78 o 
   4   8  11      453.14      499.12     36.88 o 
  -3   9  11       55.53       63.67     14.01 o 
  -2   9  11      605.47      583.92     47.27 o 
  -1   9  11        2.32        1.26      7.62 o 
   1   9  11      206.37      224.53     20.32 o 
   2   9  11      709.23      677.83     46.67 o 
   3   9  11      137.06      149.51     16.87 o 
  -3  10  11      423.21      411.73     36.90 o 
  -2  10  11        2.38       15.01     10.06 o 
  -1  10  11      147.35      149.20     20.73 o 
   1  10  11       63.18       64.88     11.21 o 
   2  10  11       42.68       26.75      8.63 o 
  -2  11  11       23.70        9.55     11.43 o 
  -2 -15  12        8.32        5.63     11.40 o 
  -1 -15  12        7.57       16.68      7.39 o 
   0 -15  12        5.03       13.89      8.82 o 
  -3 -14  12       74.35       79.17     14.60 o 
  -2 -14  12       50.72       59.82      8.83 o 
  -1 -14  12      415.77      423.42     26.34 o 
   0 -14  12      329.04      347.86     28.43 o 
  -4 -13  12       79.25       81.55     13.64 o 
  -3 -13  12       93.74       88.55     10.01 o 
  -2 -13  12      445.81      454.39     24.44 o 
  -1 -13  12       41.50       32.00      7.68 o 
   0 -13  12      182.34      203.02     19.48 o 
   1 -13  12      315.04      298.63     24.78 o 
   3 -13  12       12.83       15.97      9.47 o 
   4 -13  12       54.33       64.68     14.76 o 
  -4 -12  12      462.83      472.92     25.71 o 
  -3 -12  12       57.70       51.70      7.94 o 
  -2 -12  12       90.93      105.86      9.95 o 
  -1 -12  12       24.56       12.44      6.89 o 
   0 -12  12     1166.27     1247.93     80.62 o 
   1 -12  12       71.93       81.21     11.71 o 
   2 -12  12      167.49      169.08     18.66 o 
   3 -12  12       27.47       33.30      9.83 o 
   4 -12  12      875.01      887.65     66.93 o 
  -5 -11  12        9.38        6.88      6.33 o 
  -4 -11  12       94.55      101.72     10.24 o 
  -3 -11  12      137.80      148.72     11.54 o 
  -2 -11  12      786.96      772.91     36.60 o 
  -1 -11  12        0.37       10.67      6.81 o 
   0 -11  12      143.69      156.01     17.46 o 
   1 -11  12      284.24      296.22     17.81 o 
   2 -11  12     1394.78     1423.56     67.24 o 
   3 -11  12      151.17      170.81     19.64 o 
   4 -11  12      108.99      113.78     17.17 o 
   5 -11  12       26.43       20.92     11.01 o 
  -5 -10  12      527.37      547.98     28.32 o 
  -4 -10  12      321.29      302.77     17.71 o 
  -3 -10  12       38.54       41.75      6.88 o 
  -2 -10  12        8.03       16.29      5.73 o 
  -1 -10  12      743.48      731.05     36.75 o 
   0 -10  12      758.27      737.89     37.03 o 
   1 -10  12      338.59      349.98     16.59 o 
   2 -10  12      454.77      447.40     24.26 o 
   3 -10  12      572.32      614.76     48.03 o 
   4 -10  12      413.56      445.45     37.83 o 
   5 -10  12      217.99      230.22     25.17 o 
  -6  -9  12        1.40        9.31      6.82 o 
  -5  -9  12      155.41      136.53     11.17 o 
  -4  -9  12       58.35       59.45     10.51 o 
  -3  -9  12     1497.12     1503.82     69.36 o 
  -2  -9  12      121.71      114.26     12.83 o 
  -1  -9  12      155.34      146.39     11.09 o 
   0  -9  12        3.30        5.44      3.66 o 
   1  -9  12     1294.31     1295.98     51.79 o 
   2  -9  12      159.12      149.73      9.35 o 
   3  -9  12     1006.42     1104.90     79.95 o 
   4  -9  12      287.08      276.02     26.77 o 
   5  -9  12      916.72      932.22     70.14 o 
  -6  -8  12      225.72      227.84     15.13 o 
  -5  -8  12      654.20      624.50     30.63 o 
  -4  -8  12        0.39        0.39      3.60 o 
  -3  -8  12      830.88      785.09     30.58 o 
  -2  -8  12        0.06       -4.06      4.06 o 
  -1  -8  12     2128.35     2060.32     94.50 o 
   0  -8  12      278.65      304.49     28.52 o 
   1  -8  12      226.60      259.35     15.51 o 
   2  -8  12       54.86       58.61      6.20 o 
   3  -8  12     1424.49     1415.50     55.43 o 
   4  -8  12        3.25        3.70      7.48 o 
   5  -8  12      513.87      568.93     46.11 o 
   6  -8  12       99.68       93.80     17.09 o 
  -6  -7  12      376.88      426.10     32.89 o 
  -5  -7  12        3.75       12.15      5.42 o 
  -4  -7  12      261.09      266.01     13.01 o 
  -3  -7  12      977.52      950.55     36.95 o 
  -2  -7  12      550.63      539.42     27.96 o 
  -1  -7  12      501.58      486.78     25.26 o 
   0  -7  12      169.17      175.79      9.96 o 
   1  -7  12     1319.56     1346.90     59.05 o 
   2  -7  12     1013.56      989.98     39.60 o 
   3  -7  12       93.49      105.70      7.72 o 
   4  -7  12       30.64       56.44     12.86 o 
   5  -7  12      959.41     1027.43     76.16 o 
   6  -7  12      268.73      297.10     29.35 o 
  -6  -6  12      222.03      221.96     20.49 o 
  -5  -6  12       54.15       40.77      6.78 o 
  -4  -6  12     1763.65     1771.45     64.51 o 
  -3  -6  12      120.10      102.87      9.14 o 
  -2  -6  12       61.01       65.89      6.49 o 
  -1  -6  12      708.67      689.36     32.40 o 
   0  -6  12     2697.32     2576.84     97.27 o 
   1  -6  12       46.75       46.40      5.27 o 
   2  -6  12      230.74      233.82     13.62 o 
   3  -6  12      399.94      421.27     19.07 o 
   4  -6  12     1650.61     1643.05     64.23 o 
   5  -6  12      210.19      231.24     23.60 o 
   6  -6  12        0.01       -4.23      8.09 o 
  -7  -5  12       11.53       31.17     11.01 o 
  -6  -5  12      539.84      536.87     37.75 o 
  -5  -5  12        0.07       -4.68      5.71 o 
  -4  -5  12      687.72      681.49     33.28 o 
  -3  -5  12       16.09       20.61      5.30 o 
  -2  -5  12     2879.59     2812.59    104.56 o 
  -1  -5  12      167.13      180.99      9.65 o 
   0  -5  12       26.11       41.30     10.35 o 
   1  -5  12        0.64        0.98      3.20 o 
   2  -5  12     2832.74     2792.60    105.34 o 
   3  -5  12       35.68       34.39      4.88 o 
   4  -5  12      292.90      288.48     14.49 o 
   5  -5  12       69.71       90.65     15.04 o 
   6  -5  12      830.64      841.61     64.17 o 
   7  -5  12       12.21        6.53     10.25 o 
  -7  -4  12        7.25       -0.08      8.23 o 
  -6  -4  12        0.43        3.08      8.18 o 
  -5  -4  12      260.87      282.34     22.56 o 
  -4  -4  12     1525.19     1536.65     56.30 o 
  -3  -4  12      629.60      611.20     29.80 o 
  -2  -4  12      661.14      677.77     31.83 o 
  -1  -4  12      660.82      642.96     31.83 o 
   0  -4  12     1916.24     1918.83     63.84 o 
   1  -4  12       30.19       34.22      4.37 o 
   2  -4  12      258.46      265.09     15.74 o 
   3  -4  12      263.92      264.58     13.14 o 
   4  -4  12     1707.62     1694.85     65.55 o 
   5  -4  12      191.87      176.30     19.84 o 
   6  -4  12       15.60       19.07     10.42 o 
   7  -4  12       23.91       25.46     12.35 o 
  -7  -3  12      491.30      500.82     36.35 o 
  -6  -3  12      103.54       97.19     12.86 o 
  -5  -3  12        0.67        6.78      6.83 o 
  -4  -3  12       17.25       17.01      4.41 o 
  -3  -3  12     2271.35     2271.72     85.17 o 
  -2  -3  12     1636.20     1658.88     62.98 o 
  -1  -3  12     1084.51     1079.26     42.00 o 
   0  -3  12        4.26       21.44      4.68 o 
   1  -3  12     1138.37     1071.13     36.49 o 
   2  -3  12     1218.72     1254.47     42.50 o 
   3  -3  12      776.56      740.33     30.36 o 
   4  -3  12      183.82      195.86     10.96 o 
   5  -3  12      995.19     1016.94     49.39 o 
   6  -3  12      594.67      659.43     51.90 o 
   7  -3  12       52.96       59.61     15.43 o 
  -7  -2  12      187.31      180.10     18.75 o 
  -6  -2  12        1.21        2.63      6.50 o 
  -5  -2  12      995.53     1015.02     63.73 o 
  -4  -2  12        4.52        6.48      3.75 o 
  -3  -2  12      663.17      646.73     27.03 o 
  -2  -2  12      303.35      322.95     16.52 o 
  -1  -2  12     3422.31     3384.30    125.44 o 
   0  -2  12      132.58      158.67     10.26 o 
   1  -2  12      392.88      389.42     14.96 o 
   2  -2  12       69.11       73.12      5.47 o 
   3  -2  12     1411.66     1384.16     38.70 o 
   4  -2  12      277.24      280.98     14.09 o 
   5  -2  12      535.68      564.07     29.45 o 
   6  -2  12       55.85       64.23     14.29 o 
  -7  -1  12      305.51      329.08     27.02 o 
  -6  -1  12       14.34       23.98      9.58 o 
  -5  -1  12      192.43      209.46     13.89 o 
  -4  -1  12      287.52      282.26     18.12 o 
  -3  -1  12     1683.59     1741.57     66.31 o 
  -2  -1  12      285.95      276.22     13.97 o 
  -1  -1  12     2043.91     1988.99     74.92 o 
   0  -1  12       95.90      107.35      7.92 o 
   1  -1  12     2210.89     2136.00     81.46 o 
   2  -1  12      232.71      227.87     10.44 o 
   3  -1  12      235.21      232.59      8.73 o 
   4  -1  12       44.80       58.90      5.36 o 
   5  -1  12      954.38      979.51     47.71 o 
  -7   0  12      152.32      136.68     17.06 o 
  -6   0  12       16.47       11.90      8.46 o 
  -5   0  12      544.55      621.55     48.00 o 
  -4   0  12     1305.65     1236.68     63.18 o 
  -3   0  12        8.04        5.52      3.58 o 
  -2   0  12      432.73      421.14     18.48 o 
  -1   0  12     1396.41     1432.35     54.90 o 
   0   0  12     1227.38     1251.31     52.14 o 
   1   0  12     1311.93     1359.94     60.65 o 
   2   0  12       62.18       65.82      5.62 o 
   3   0  12      789.51      791.32     23.25 o 
   4   0  12      922.66      883.64     26.32 o 
   5   0  12      366.17      364.36     21.01 o 
   6   0  12       22.45       18.79      7.79 o 
  -7   1  12       89.15       75.67     14.20 o 
  -6   1  12      528.54      561.05     29.39 o 
  -5   1  12      154.11      129.54     16.06 o 
  -4   1  12       89.22       84.42     13.57 o 
  -3   1  12      128.91      135.59     11.43 o 
  -2   1  12     3018.65     2960.32    110.40 o 
  -1   1  12       33.16       45.84      7.09 o 
   0   1  12       16.31       17.96      4.72 o 
   1   1  12     1006.62     1086.51     42.48 o 
   2   1  12     1750.60     1728.84     63.02 o 
   3   1  12       89.37       89.07      5.18 o 
   4   1  12      370.94      375.59     12.84 o 
   5   1  12       96.39       94.25     12.47 o 
   6   1  12      547.76      584.78     41.37 o 
  -7   2  12        4.85       19.19     11.01 o 
  -6   2  12        2.01        6.53      9.94 o 
  -5   2  12        0.30        3.19      7.81 o 
  -4   2  12     1382.11     1382.53     97.97 o 
  -3   2  12        6.02       11.54     13.57 o 
  -2   2  12      506.82      501.94     21.53 o 
  -1   2  12      181.45      167.58     10.78 o 
   0   2  12     2694.83     2649.01    108.80 o 
   1   2  12      145.59      159.28     10.96 o 
   2   2  12       43.53       39.57      4.29 o 
   3   2  12        4.55        3.96      3.06 o 
   4   2  12     1565.00     1626.21     76.06 o 
   5   2  12        0.72        5.49      6.19 o 
   6   2  12        9.76       21.46      9.27 o 
  -6   3  12      536.60      577.90     46.98 o 
  -5   3  12       14.84       23.02     10.62 o 
  -4   3  12        2.75       10.76      8.68 o 
  -3   3  12      363.87      350.52     22.90 o 
  -2   3  12     1524.43     1514.30     58.08 o 
  -1   3  12      951.91      975.71     38.64 o 
   0   3  12      407.56      417.21     18.52 o 
   1   3  12      336.37      338.32     17.86 o 
   2   3  12     1460.12     1485.74     38.46 o 
   3   3  12        2.16        6.00      2.72 o 
   4   3  12        2.12       -2.27      5.55 o 
   5   3  12      321.48      380.63     29.46 o 
   6   3  12      645.96      684.39     47.86 o 
  -6   4  12      116.35       88.09     15.02 o 
  -5   4  12      494.67      496.58     41.37 o 
  -4   4  12      179.60      187.47     21.27 o 
  -3   4  12       54.93       63.98     12.07 o 
  -2   4  12       16.01       16.06      7.19 o 
  -1   4  12      876.92      864.00     35.50 o 
   0   4  12     1238.45     1314.45     50.92 o 
   1   4  12      915.34      891.09     36.15 o 
   2   4  12        0.26        4.86      2.99 o 
   3   4  12      360.59      377.53     18.25 o 
   4   4  12      483.54      483.69     35.06 o 
   5   4  12      120.25      131.21     14.82 o 
  -5   5  12      513.99      511.01     42.55 o 
  -4   5  12        4.09        2.16      8.71 o 
  -3   5  12      699.89      690.30     53.27 o 
  -2   5  12        0.83       14.06      8.82 o 
  -1   5  12      479.78      449.80     20.00 o 
   0   5  12       41.28       38.44      6.41 o 
   1   5  12     1422.59     1420.23     66.83 o 
   2   5  12       67.17       61.23      7.31 o 
   3   5  12      283.71      262.12     21.53 o 
   4   5  12      331.70      325.39     26.41 o 
   5   5  12      264.53      299.93     25.11 o 
  -5   6  12      440.71      401.12     35.72 o 
  -4   6  12       49.29       53.45     13.56 o 
  -3   6  12      249.40      267.61     26.29 o 
  -2   6  12       79.56       79.67     14.68 o 
  -1   6  12      497.85      521.37     42.55 o 
   0   6  12      129.19      148.61     11.88 o 
   1   6  12      834.09      841.21     41.64 o 
   2   6  12       31.67       22.47      7.14 o 
   3   6  12      634.52      663.14     45.68 o 
   4   6  12       27.15       25.71      8.35 o 
  -3   7  12      192.14      204.35     22.67 o 
  -2   7  12      478.88      460.51     39.15 o 
  -1   7  12       90.15       95.70     15.94 o 
   0   7  12      117.22      116.87     10.03 o 
   1   7  12      412.80      399.13     22.37 o 
   2   7  12      318.94      432.64     32.07 o 
   3   7  12      670.01      596.31     42.03 o 
   4   7  12       27.23       41.96     10.87 o 
  -3   8  12      120.73      105.82     16.92 o 
  -1   8  12       15.60       27.45     11.26 o 
   0   8  12      769.08      804.57     61.07 o 
   1   8  12       23.98       28.32      8.35 o 
   2   8  12        0.85        1.93      5.38 o 
   3   8  12       58.00       56.36     10.98 o 
  -2   9  12      425.60      484.70     42.59 o 
  -1   9  12        0.21       -2.74     10.31 o 
   1   9  12       85.97       75.30     12.91 o 
   2   9  12      541.18      487.28     35.87 o 
  -1  10  12       60.12       56.36     14.40 o 
   0 -15  13       71.59       64.01     12.75 o 
  -1 -14  13      553.22      554.64     40.95 o 
   0 -14  13       29.52       45.21     11.09 o 
  -3 -13  13      191.67      195.71     21.72 o 
  -2 -13  13      229.17      247.63     23.15 o 
  -1 -13  13        0.07       18.57      9.16 o 
   0 -13  13       90.27       98.00     13.62 o 
   1 -13  13      713.61      696.83     48.63 o 
   3 -13  13        0.06        5.13      9.72 o 
  -4 -12  13      249.83      242.52     23.46 o 
  -3 -12  13        1.25       -5.74      6.72 o 
  -2 -12  13      607.11      624.38     44.66 o 
  -1 -12  13      101.46       92.57     13.20 o 
   0 -12  13      577.26      552.36     40.09 o 
   1 -12  13        1.33        6.39      7.06 o 
   2 -12  13      107.73      101.08     15.66 o 
   3 -12  13      380.83      387.02     34.65 o 
  -4 -11  13       99.74      106.48     10.34 o 
  -3 -11  13        2.67        4.95      5.96 o 
  -2 -11  13      667.99      634.42     44.76 o 
  -1 -11  13       96.35      113.80     14.20 o 
   0 -11  13      756.71      788.50     53.67 o 
   1 -11  13        0.93        7.74      4.98 o 
   2 -11  13      907.32      922.66     45.62 o 
   3 -11  13        2.22       -7.23      7.23 o 
   4 -11  13      127.14      136.14     19.92 o 
  -5 -10  13      195.82      209.24     14.74 o 
  -4 -10  13      262.05      249.35     15.96 o 
  -3 -10  13       70.77       80.79     11.99 o 
  -2 -10  13      100.68       90.05     12.22 o 
  -1 -10  13      338.41      341.03     26.83 o 
   0 -10  13     1109.88     1082.65     52.51 o 
   1 -10  13      164.53      152.72     13.11 o 
   2 -10  13      614.82      581.26     30.53 o 
   3 -10  13      252.88      237.71     23.85 o 
   4 -10  13      464.53      518.55     43.05 o 
  -5  -9  13       52.88       36.05      7.52 o 
  -4  -9  13       64.00       63.44      7.93 o 
  -3  -9  13      780.17      777.38     53.00 o 
  -2  -9  13      164.71      162.67     16.39 o 
  -1  -9  13        0.23        5.99      5.94 o 
   0  -9  13      578.71      566.83     24.51 o 
   1  -9  13     1423.42     1408.41     55.27 o 
   2  -9  13      479.71      497.01     26.61 o 
   3  -9  13      186.06      195.58     20.93 o 
   4  -9  13      189.90      163.24     19.81 o 
   5  -9  13      380.51      385.42     35.05 o 
  -6  -8  13        0.07       -1.74      8.07 o 
  -5  -8  13      951.62      934.89     43.62 o 
  -4  -8  13       48.34       56.54      7.99 o 
  -3  -8  13        9.52        9.08      7.24 o 
  -2  -8  13       17.80       17.81      7.00 o 
  -1  -8  13     1395.72     1383.42     65.06 o 
   0  -8  13       42.74       48.80      6.00 o 
   1  -8  13      323.06      328.56     18.05 o 
   2  -8  13      268.66      273.03     14.18 o 
   3  -8  13     1743.30     1750.28     81.77 o 
   4  -8  13       35.21       51.29     12.49 o 
  -6  -7  13       72.64       71.60     13.14 o 
  -5  -7  13      109.14       96.63      9.59 o 
  -4  -7  13        0.59       15.74      8.12 o 
  -3  -7  13     1299.95     1257.29     72.71 o 
  -2  -7  13      126.26      129.74     11.12 o 
  -1  -7  13        0.93        7.90      4.59 o 
   0  -7  13      254.28      266.23     15.18 o 
   1  -7  13     2336.20     2323.53     88.72 o 
   2  -7  13      147.30      153.43     10.95 o 
   3  -7  13      290.01      330.49     19.35 o 
   4  -7  13       14.39        9.58     10.00 o 
   5  -7  13      821.91      888.78     67.79 o 
   6  -7  13       64.71       83.96     16.64 o 
  -6  -6  13      507.80      509.96     36.96 o 
  -5  -6  13      275.59      308.29     17.67 o 
  -4  -6  13      210.55      213.64     19.34 o 
  -3  -6  13      368.18      340.10     19.92 o 
  -2  -6  13      170.27      168.26     11.69 o 
  -1  -6  13     1248.21     1240.62     48.15 o 
   0  -6  13      991.16     1060.30     70.21 o 
   1  -6  13        1.93        6.39      4.07 o 
   2  -6  13      159.12      155.91     10.89 o 
   3  -6  13     1468.93     1490.21     58.27 o 
   4  -6  13      541.43      560.81     29.46 o 
   5  -6  13       61.87       61.57     12.80 o 
   6  -6  13       30.35       33.95     13.08 o 
  -6  -5  13      481.84      488.67     36.06 o 
  -5  -5  13       51.95       63.34     12.16 o 
  -4  -5  13      584.91      618.77     42.84 o 
  -3  -5  13      262.05      266.55     16.76 o 
  -2  -5  13      965.27      924.10     36.78 o 
  -1  -5  13       45.96       50.46      5.94 o 
   0  -5  13     1216.74     1180.59     45.96 o 
   1  -5  13      112.07      131.11     10.13 o 
   2  -5  13     1965.02     1973.65     77.24 o 
   3  -5  13       65.67       80.90      7.10 o 
   4  -5  13       16.95       19.27      6.55 o 
   5  -5  13      432.02      427.75     36.85 o 
   6  -5  13      589.50      658.91     53.10 o 
  -6  -4  13      187.02      192.04     19.22 o 
  -4  -4  13     1234.49     1224.52     78.45 o 
  -3  -4  13        2.81        0.63      3.71 o 
  -2  -4  13       91.28      120.10     14.52 o 
  -1  -4  13        8.45       15.11      4.58 o 
   0  -4  13     2355.37     2374.08     89.06 o 
   1  -4  13       95.88       98.21      7.03 o 
   2  -4  13     1188.30     1187.68     46.87 o 
   3  -4  13       13.45       11.12      4.80 o 
   4  -4  13     1187.37     1213.62     58.13 o 
   5  -4  13        5.95        8.32      9.75 o 
   6  -4  13       44.36       30.87     12.02 o 
  -6  -3  13      234.73      222.30     20.54 o 
  -4  -3  13      634.95      628.76     32.04 o 
  -3  -3  13      643.83      641.90     27.30 o 
  -2  -3  13     1190.07     1184.81     51.14 o 
  -1  -3  13      172.50      166.98     11.51 o 
   0  -3  13      145.50      143.93      9.58 o 
   1  -3  13      816.43      790.67     29.72 o 
   2  -3  13     1571.39     1625.84     54.41 o 
   3  -3  13      251.96      255.64     13.22 o 
   4  -3  13      283.09      280.33     18.23 o 
   5  -3  13      108.54       93.15      9.52 o 
   6  -3  13      553.18      597.37     48.47 o 
  -6  -2  13        2.91        5.38      8.46 o 
  -4  -2  13      186.08      175.93     19.42 o 
  -3  -2  13      398.33      378.55     17.44 o 
  -2  -2  13      409.85      417.34     19.17 o 
  -1  -2  13     1732.52     1714.62     65.31 o 
   0  -2  13      349.90      367.22     16.70 o 
   1  -2  13       39.12       73.53     28.85 o 
   2  -2  13      156.41      162.23     10.45 o 
   3  -2  13     1632.81     1610.40     62.46 o 
   4  -2  13      525.75      518.53     27.68 o 
   5  -2  13      148.13      155.88     12.26 o 
   6  -2  13       18.76       31.26     12.16 o 
  -5  -1  13        9.29       47.78     12.21 o 
  -4  -1  13        2.72        7.95      8.35 o 
  -3  -1  13     2246.34     2293.01     86.49 o 
  -2  -1  13       83.94       83.26      7.00 o 
  -1  -1  13      305.40      305.21     17.49 o 
   0  -1  13      186.13      186.14     12.49 o 
   1  -1  13     1368.68     1359.32     53.23 o 
   2  -1  13       63.57       82.74     10.87 o 
   3  -1  13      429.80      420.20     13.78 o 
   4  -1  13      175.80      177.10     12.75 o 
   5  -1  13      999.45      968.50     47.63 o 
  -5   0  13      553.66      569.05     45.67 o 
  -4   0  13       84.49       80.63     13.28 o 
  -3   0  13      107.04      102.48      7.66 o 
  -2   0  13        0.69        5.83      5.96 o 
  -1   0  13     2774.69     2705.31    101.84 o 
   0   0  13      211.72      217.46     12.65 o 
   1   0  13       16.04       21.58      5.61 o 
   2   0  13      662.39      668.68     24.91 o 
   3   0  13     1049.62     1054.19     30.43 o 
   4   0  13       72.26       80.49      8.71 o 
   5   0  13      304.67      297.83     18.41 o 
   6   0  13       10.83       14.59      8.21 o 
  -6   1  13      226.73      259.79     26.71 o 
  -5   1  13       14.89       11.93      9.80 o 
  -4   1  13      469.20      481.27     39.52 o 
  -3   1  13      357.55      375.57     32.52 o 
  -2   1  13      868.95      851.72     34.36 o 
  -1   1  13      494.02      533.74     22.93 o 
   0   1  13       33.06       30.58      4.98 o 
   1   1  13      614.12      659.34     27.47 o 
   2   1  13      956.11      972.50     34.16 o 
   3   1  13        8.92       11.86      3.54 o 
   4   1  13       96.31       98.43      9.45 o 
   5   1  13      628.58      657.02     45.59 o 
   6   1  13      164.55      184.91     19.33 o 
  -6   2  13       68.64       89.87     16.56 o 
  -5   2  13       16.10       23.25     11.54 o 
  -4   2  13     1166.75     1122.37     81.46 o 
  -3   2  13       30.62       41.65     12.41 o 
  -2   2  13      920.43      897.56     36.38 o 
  -1   2  13      149.57      178.28     10.84 o 
   0   2  13     1140.17     1142.58     47.51 o 
   1   2  13      382.78      404.51     21.52 o 
   2   2  13      375.62      365.72     17.41 o 
   3   2  13       15.36       12.95      4.77 o 
   4   2  13      738.58      734.13     37.41 o 
   5   2  13       93.10       93.57     12.49 o 
   6   2  13       18.42       41.88     10.42 o 
  -5   3  13       20.07        7.81      8.09 o 
  -4   3  13      350.41      359.64     32.30 o 
  -3   3  13       76.19       86.99     14.96 o 
  -2   3  13     1337.73     1429.48    101.73 o 
  -1   3  13        4.41       10.75      4.39 o 
   0   3  13       52.58       70.47     10.35 o 
   1   3  13        4.51       12.62      5.06 o 
   2   3  13     1041.38     1068.27     51.68 o 
   3   3  13        6.70       12.60      5.40 o 
   4   3  13      455.50      493.48     35.90 o 
   5   3  13       65.25       66.81     11.37 o 
  -5   4  13      169.90      183.31     22.36 o 
  -4   4  13      196.12      196.70     22.22 o 
  -3   4  13       85.58       88.78     15.04 o 
  -2   4  13      341.70      328.19     30.31 o 
  -1   4  13      870.73      818.86     40.46 o 
   0   4  13      744.41      770.66     38.39 o 
   1   4  13        2.20       13.26      5.64 o 
   2   4  13        5.48        7.76      4.65 o 
   3   4  13      242.70      223.52     19.40 o 
   4   4  13      456.53      442.12     33.15 o 
   5   4  13       24.54       28.01      9.92 o 
  -4   5  13        4.28       10.22      8.93 o 
  -3   5  13     1103.90     1123.32     82.34 o 
  -2   5  13      222.13      208.60     23.01 o 
  -1   5  13      191.88      185.16     13.13 o 
   0   5  13       75.10       86.47      9.02 o 
   1   5  13      736.10      749.23     37.79 o 
   2   5  13      270.76      243.17     19.90 o 
   3   5  13        1.24        5.49      5.80 o 
   4   5  13        0.00        3.16      7.76 o 
  -4   6  13        0.70        0.25      8.63 o 
  -3   6  13       14.86       26.13     10.92 o 
  -2   6  13        0.33        1.76      9.27 o 
  -1   6  13      898.40      909.13     68.43 o 
   0   6  13        0.23        2.53      7.52 o 
   1   6  13      272.92      268.75     17.24 o 
   2   6  13       54.06       46.84      9.10 o 
   3   6  13      251.45      255.41     22.34 o 
  -3   7  13      226.60      240.85     26.37 o 
  -2   7  13      159.02      155.93     20.79 o 
  -1   7  13      159.09      158.18     20.01 o 
   0   7  13        3.51       12.20      5.23 o 
   1   7  13      792.86      824.36     41.59 o 
   2   7  13       82.05      101.67     13.19 o 
  -2   8  13      312.38      321.04     31.96 o 
  -1   8  13      131.90      111.85     17.43 o 
   0   8  13      278.39      273.87     27.58 o 
   1   8  13      195.91      197.98     18.86 o 
  -1   9  13       10.04        4.15     10.14 o 
  -1 -13  14        5.43        6.78      8.07 o 
   0 -13  14       10.02       12.24      9.61 o 
   1 -13  14      665.70      687.06     48.79 o 
  -2 -12  14      482.19      484.52     36.99 o 
  -1 -12  14      357.70      350.13     28.71 o 
   0 -12  14      107.68      121.31     16.56 o 
   1 -12  14       14.67        7.67      8.21 o 
   2 -12  14      147.67      159.21     19.53 o 
   3 -12  14      322.22      334.90     31.14 o 
  -3 -11  14        3.78       -1.20      7.17 o 
  -2 -11  14      347.62      377.71     30.53 o 
  -1 -11  14       50.50       45.02     10.56 o 
   0 -11  14      337.53      320.18     26.80 o 
   1 -11  14      104.50      108.53     10.45 o 
   2 -11  14      405.48      424.11     24.34 o 
   3 -11  14       59.51       81.57     14.96 o 
  -4 -10  14      224.50      204.58     20.96 o 
  -3 -10  14        2.41        5.46      8.09 o 
  -2 -10  14     1229.49     1204.79     78.74 o 
  -1 -10  14      180.84      207.73     20.32 o 
   0 -10  14      500.79      471.31     34.84 o 
   1 -10  14        8.41       16.24      6.17 o 
   2 -10  14      513.73      510.50     27.81 o 
   3 -10  14        0.46       -4.90      7.98 o 
   4 -10  14      362.24      370.20     33.98 o 
  -4  -9  14       80.11       89.93     14.15 o 
  -3  -9  14      242.51      233.05     21.19 o 
  -2  -9  14      280.99      265.17     22.84 o 
  -1  -9  14       45.86       48.35     10.48 o 
   0  -9  14     1066.18     1064.64     51.59 o 
   1  -9  14      316.56      328.29     19.56 o 
   2  -9  14      221.08      244.91     16.05 o 
   3  -9  14        0.35       14.20      9.49 o 
   4  -9  14      438.29      478.78     41.11 o 
  -5  -8  14      492.85      455.61     34.86 o 
  -4  -8  14       18.28       11.29      7.45 o 
  -3  -8  14      203.74      218.42     20.18 o 
  -2  -8  14       21.98       21.71      8.43 o 
  -1  -8  14     1416.00     1361.18     64.46 o 
   0  -8  14       75.13       78.49      8.74 o 
   1  -8  14       29.00       45.25      7.24 o 
   2  -8  14      230.45      211.32     14.45 o 
   3  -8  14      864.13      883.50     44.07 o 
   4  -8  14       84.55      127.66     18.15 o 
  -5  -7  14       13.44        9.52      8.99 o 
  -4  -7  14        4.43       -1.20      6.58 o 
  -3  -7  14     1325.39     1284.30     82.85 o 
  -2  -7  14       19.26       13.30      6.83 o 
  -1  -7  14       45.74       47.10      6.94 o 
   0  -7  14      143.73      149.19     11.57 o 
   1  -7  14     2920.06     2885.26    109.38 o 
   2  -7  14        0.96        1.74      5.49 o 
   3  -7  14       42.36       44.68      7.13 o 
   4  -7  14        1.88        6.64      8.18 o 
   5  -7  14      726.21      832.88     64.60 o 
  -5  -6  14      808.22      808.77     55.27 o 
  -4  -6  14       19.12       27.98      8.99 o 
  -3  -6  14       15.92       15.04      7.65 o 
  -2  -6  14      492.41      476.94     22.38 o 
  -1  -6  14      846.20      859.48     42.34 o 
   0  -6  14      147.87      165.17     12.27 o 
   1  -6  14       10.30       13.41      4.84 o 
   2  -6  14       29.99       33.87      5.66 o 
   3  -6  14     1415.07     1475.46     69.94 o 
   4  -6  14      158.91      150.06     12.10 o 
   5  -6  14       18.43       26.36     11.65 o 
  -4  -5  14      209.08      223.89     19.73 o 
  -3  -5  14      415.66      413.09     31.07 o 
  -2  -5  14      514.14      510.81     29.35 o 
  -1  -5  14      164.05      157.79      9.70 o 
   0  -5  14     1296.93     1327.96     51.68 o 
   1  -5  14     1014.21     1020.88     49.48 o 
   2  -5  14      661.27      662.15     28.15 o 
   3  -5  14       26.76       55.95     16.65 o 
   4  -5  14      396.32      386.20     24.98 o 
   5  -5  14      342.06      371.96     33.98 o 
  -4  -4  14      567.41      551.38     39.19 o 
  -3  -4  14      106.22      101.03     10.37 o 
  -2  -4  14      776.97      786.62     32.24 o 
  -1  -4  14       55.43       67.92      7.39 o 
   0  -4  14     1186.93     1189.87     46.89 o 
   1  -4  14      107.34      111.58      8.67 o 
   2  -4  14      813.65      808.08     36.32 o 
   3  -4  14      464.99      481.92     26.23 o 
   4  -4  14      665.73      705.97     36.33 o 
   5  -4  14        2.51        9.19      8.82 o 
  -4  -3  14      572.59      565.59     29.65 o 
  -3  -3  14        7.29       21.31      9.64 o 
  -2  -3  14      562.34      573.90     26.20 o 
  -1  -3  14        3.47        8.27      4.50 o 
   0  -3  14     1813.87     1792.87     68.53 o 
   1  -3  14      265.84      258.87     15.08 o 
   2  -3  14      863.99      892.13     31.42 o 
   3  -3  14       11.45       24.13      6.28 o 
   4  -3  14      127.37      134.16     11.94 o 
   5  -3  14        2.36        7.15      6.61 o 
   6  -3  14      365.98      389.38     35.77 o 
  -4  -2  14      224.24      237.38     23.96 o 
  -3  -2  14       17.04       13.65      6.00 o 
  -2  -2  14       48.90       90.80     24.97 o 
  -1  -2  14      449.67      445.72     19.89 o 
   0  -2  14      837.09      888.41     35.93 o 
   1  -2  14       80.55       82.24      7.14 o 
   2  -2  14     1477.07     1476.30     49.97 o 
   3  -2  14      876.61      868.96     43.14 o 
   4  -2  14      606.23      651.86     33.99 o 
   5  -2  14       17.66        7.55     10.50 o 
   6  -2  14      116.77      126.78     18.66 o 
  -5  -1  14       11.18        9.16      8.88 o 
  -4  -1  14      122.73      138.77     17.71 o 
  -3  -1  14     1512.39     1526.98     71.72 o 
  -2  -1  14      121.36      123.86      8.65 o 
  -1  -1  14      142.77      146.58      9.28 o 
   0  -1  14       45.56       52.89      7.10 o 
   1  -1  14     1684.30     1678.30     64.55 o 
   2  -1  14      256.81      286.70     14.50 o 
   3  -1  14       94.55       95.04      6.73 o 
   4  -1  14      118.47      128.80     11.53 o 
   5  -1  14      321.46      336.46     20.43 o 
   6  -1  14      101.16      113.35     15.16 o 
  -5   0  14      784.32      798.56     61.02 o 
  -4   0  14        8.69       14.79      9.83 o 
  -3   0  14       37.80       42.35     12.66 o 
  -2   0  14       59.03       68.31      7.63 o 
  -1   0  14     1433.30     1464.69     56.78 o 
   0   0  14        6.25       10.74      4.56 o 
   1   0  14       22.19       25.50      5.95 o 
   2   0  14        5.42       15.71      4.70 o 
   3   0  14     1981.16     2012.63     93.64 o 
   4   0  14        8.75       13.14      7.52 o 
   5   0  14       26.18       30.43      7.72 o 
  -5   1  14        0.86       15.04     13.33 o 
  -4   1  14       80.61       98.86     16.56 o 
  -3   1  14      793.48      789.25     59.93 o 
  -2   1  14      115.46      119.17     10.40 o 
  -1   1  14       54.63       70.96      8.08 o 
   0   1  14      555.82      533.73     23.54 o 
   1   1  14      938.76      987.24     48.14 o 
   2   1  14      110.26      112.24     19.84 o 
   3   1  14      131.55      132.13     11.43 o 
   4   1  14        0.59       -3.92      4.90 o 
   5   1  14      772.17      783.21     53.66 o 
  -5   2  14       68.45       64.57     14.54 o 
  -4   2  14      298.41      288.24     28.34 o 
  -3   2  14       30.51       52.58     12.44 o 
  -2   2  14      220.46      226.11     14.87 o 
  -1   2  14      765.22      767.28     38.43 o 
   0   2  14      339.04      352.37     20.44 o 
   1   2  14       17.78       21.68      6.17 o 
   2   2  14      814.07      857.67     42.74 o 
   3   2  14      366.31      361.95     21.24 o 
   4   2  14      301.54      310.41     19.59 o 
   5   2  14       71.09       68.30     11.40 o 
  -4   3  14      442.30      452.59     39.43 o 
  -3   3  14       73.47      110.24     17.20 o 
  -2   3  14      512.60      481.15     39.97 o 
  -1   3  14       22.63       29.01      7.26 o 
   0   3  14      343.17      332.84     19.55 o 
   1   3  14       12.97       19.33      6.53 o 
   2   3  14      688.64      707.34     36.25 o 
   3   3  14        8.39        5.75      5.27 o 
   4   3  14      191.10      223.93     21.33 o 
  -4   4  14      291.48      290.62     29.29 o 
  -3   4  14        5.42       14.84     11.79 o 
  -2   4  14      162.78      150.28     19.42 o 
  -1   4  14       41.84       48.07      8.31 o 
   0   4  14      711.28      727.82     37.07 o 
   1   4  14       70.18       77.98     11.00 o 
   2   4  14      377.85      409.83     23.51 o 
   3   4  14      181.33      191.00     18.92 o 
  -3   5  14      477.31      534.01     44.90 o 
  -2   5  14      223.97      239.17     25.76 o 
  -1   5  14       61.94       82.08     15.72 o 
   0   5  14       47.02       46.76      7.33 o 
   1   5  14      129.01      123.88     11.13 o 
   2   5  14      389.28      390.70     22.96 o 
   3   5  14       14.92       12.04      7.73 o 
  -2   6  14      149.28      168.20     22.39 o 
  -1   6  14      669.49      667.56     53.34 o 
   0   6  14       51.09       49.63      7.72 o 
   1   6  14        2.83       15.77     13.86 o 
   2   6  14       56.45       56.84     10.95 o 
  -1   7  14       67.75       39.61     13.31 o 
   0   7  14       28.05       24.68     12.13 o 
   1   7  14      460.98      456.75     34.18 o 
   0   8  14        4.56       11.79     11.01 o 
  -1 -12  15      633.58      660.55     48.00 o 
   0 -12  15       49.74       58.24     11.51 o 
   1 -12  15      206.72      199.39     21.49 o 
   2 -12  15      149.43      164.22     21.63 o 
  -2 -11  15       35.25       38.52     11.60 o 
  -1 -11  15        4.20       -1.06      7.67 o 
   0 -11  15      244.44      264.85     24.08 o 
   1 -11  15      157.02      164.81     13.40 o 
   2 -11  15      149.17      155.62     13.58 o 
  -3 -10  15       24.16       13.45      8.80 o 
  -2 -10  15     1059.85     1091.02     72.69 o 
  -1 -10  15       44.81       44.82     10.73 o 
   0 -10  15      100.90       94.89     13.78 o 
   1 -10  15        3.20       18.42      6.60 o 
   2 -10  15      864.23      859.64     43.47 o 
   3 -10  15        0.94       -2.32      7.84 o 
  -3  -9  15       73.51       90.71     14.26 o 
  -2  -9  15      140.20      151.78     17.60 o 
  -1  -9  15        0.14       -4.68      4.68 o 
   0  -9  15      459.43      464.18     27.99 o 
   1  -9  15       11.96        8.95      7.90 o 
   2  -9  15      178.83      205.90     14.95 o 
   3  -9  15       59.16       67.02      9.31 o 
  -4  -8  15       42.60       39.44     11.34 o 
  -3  -8  15       74.03       65.27     11.65 o 
  -2  -8  15      697.07      675.93     47.34 o 
  -1  -8  15      880.70      866.91     43.24 o 
   0  -8  15      111.51      117.35     12.97 o 
   1  -8  15      174.00      171.89     12.97 o 
   2  -8  15      151.90      172.24     14.58 o 
   3  -8  15      308.36      313.85     23.06 o 
   4  -8  15       67.95      101.63     17.37 o 
  -4  -7  15        1.28        5.71      7.73 o 
  -3  -7  15      616.34      560.44     40.37 o 
  -2  -7  15       32.64       14.31      9.02 o 
  -1  -7  15       86.80       91.70      9.99 o 
   0  -7  15      388.40      416.21     23.76 o 
   1  -7  15      819.64      812.11     40.85 o 
   2  -7  15       11.35       15.48     11.37 o 
   3  -7  15      160.85      170.77     13.33 o 
   4  -7  15      254.32      269.57     27.49 o 
  -4  -6  15        0.09       -3.84      6.36 o 
  -3  -6  15      338.43      334.03     27.25 o 
  -2  -6  15       64.91       58.86      8.19 o 
  -1  -6  15     1399.93     1437.94     68.33 o 
   0  -6  15       38.94       33.93      9.64 o 
   1  -6  15       19.82       19.80      5.91 o 
   2  -6  15       23.52       21.64      5.78 o 
   3  -6  15      539.02      546.53     29.49 o 
   4  -6  15        9.04        9.51      5.92 o 
  -4  -5  15      307.80      301.26     25.09 o 
  -3  -5  15      441.83      442.12     33.31 o 
  -2  -5  15       73.16       72.79      8.33 o 
  -1  -5  15       72.67       66.89      7.46 o 
   0  -5  15      132.59      122.18     10.95 o 
   1  -5  15     1637.39     1717.39     80.69 o 
   2  -5  15       89.63       85.47      9.19 o 
   3  -5  15      216.79      222.04     15.63 o 
   4  -5  15      423.83      412.83     32.69 o 
  -4  -4  15       83.88       88.98     12.97 o 
  -3  -4  15       54.51       61.05      8.97 o 
  -2  -4  15     1735.29     1735.76     81.27 o 
  -1  -4  15      115.08      124.67      9.62 o 
   0  -4  15      104.73      104.68      9.49 o 
   1  -4  15        0.48        8.26      8.71 o 
   2  -4  15      166.73      162.39     12.66 o 
   3  -4  15      432.07      481.40     26.56 o 
   4  -4  15      119.16      123.93     11.36 o 
   5  -4  15       91.27       87.30     16.78 o 
  -3  -3  15        1.29        3.22      5.78 o 
  -2  -3  15      276.77      282.48     17.81 o 
  -1  -3  15      100.42       97.00      9.15 o 
   0  -3  15     1573.29     1601.02     66.46 o 
   1  -3  15        0.67        5.37      4.91 o 
   2  -3  15      378.70      416.81     23.64 o 
   3  -3  15        8.85       11.53      5.55 o 
   4  -3  15      660.90      707.24     36.96 o 
   5  -3  15        1.95       15.36      7.03 o 
  -4  -2  15       86.40       75.00     14.90 o 
  -3  -2  15      104.31      107.07     10.16 o 
  -2  -2  15      743.83      773.05     38.89 o 
  -1  -2  15      289.49      288.61     17.89 o 
   0  -2  15      433.09      464.14     21.30 o 
   1  -2  15        0.23        6.51      6.16 o 
   2  -2  15      866.28      896.11     44.60 o 
   3  -2  15        0.78       11.34      7.25 o 
   4  -2  15      220.66      224.41     15.81 o 
   5  -2  15       17.54       17.56     11.48 o 
  -5  -1  15       42.29       58.38     14.57 o 
  -4  -1  15      135.91      140.18     18.24 o 
  -3  -1  15      497.03      513.14     27.71 o 
  -2  -1  15       97.61       97.93      9.83 o 
  -1  -1  15      111.60      123.66     10.64 o 
   0  -1  15      766.21      777.32     39.13 o 
   1  -1  15      860.38      853.07     42.59 o 
   2  -1  15       94.14       93.41      9.46 o 
   3  -1  15       83.46       95.81     10.28 o 
   4  -1  15       57.99       72.30      9.41 o 
   5  -1  15      159.13      171.83     13.94 o 
  -5   0  15      593.21      592.00     48.16 o 
  -4   0  15        7.74       16.11     11.82 o 
  -3   0  15      223.44      213.89     22.95 o 
  -2   0  15        0.18        0.89      6.18 o 
  -1   0  15      909.85      936.21     46.16 o 
   0   0  15        1.73       13.51      7.07 o 
   1   0  15        4.60        8.71      5.46 o 
   2   0  15      266.10      282.97     24.44 o 
   3   0  15      953.72      957.97     47.59 o 
   4   0  15       91.73       98.25     10.59 o 
   5   0  15       78.99      102.31     19.16 o 
  -4   1  15       15.72       35.43     12.18 o 
  -3   1  15      661.35      677.50     53.40 o 
  -2   1  15        5.33        6.39      5.77 o 
  -1   1  15      100.18       88.75      9.41 o 
   0   1  15       42.01       35.32      7.38 o 
   1   1  15     1504.46     1551.78    117.93 o 
   2   1  15        0.16        8.15      5.86 o 
   3   1  15       34.82       41.10      7.66 o 
   4   1  15       20.54       14.61      6.46 o 
  -4   2  15       58.61       64.29     14.62 o 
  -3   2  15        7.40       17.39     11.18 o 
  -2   2  15      456.30      519.56     43.21 o 
  -1   2  15      360.89      400.29     22.91 o 
   0   2  15       61.80       61.07     13.92 o 
   1   2  15       50.82       57.03      8.21 o 
   2   2  15       78.52       80.26      9.04 o 
   3   2  15      757.34      756.48     41.11 o 
  -3   3  15      221.86      209.60     23.32 o 
  -2   3  15      177.13      199.68     23.03 o 
  -1   3  15       73.04       85.42     10.27 o 
   0   3  15      864.32      859.18     43.15 o 
   1   3  15       74.15       92.45      9.97 o 
   2   3  15      114.79      132.71     18.88 o 
   3   3  15       32.54       27.29      7.17 o 
  -2   4  15      212.34      197.74     23.79 o 
  -1   4  15        3.80        8.05      5.84 o 
   0   4  15      355.54      366.63     21.84 o 
   1   4  15        7.52       13.64      6.14 o 
   2   4  15      844.00      907.84     45.73 o 
  -1   5  15       32.75       24.68     13.36 o 
   0   5  15      368.64      353.09     21.17 o 
   1   5  15       84.11       75.04      9.55 o 
   2   5  15      160.06      171.60     23.68 o 
   0   6  15       57.95       64.22     10.22 o 
   1   6  15       27.49       49.97     16.47 o 
   1 -11  16      153.34      192.89     21.04 o 
   2 -11  16       22.94       19.94     10.03 o 
  -1 -10  16      202.09      196.58     20.71 o 
   0 -10  16       13.90        9.38      9.58 o 
   1 -10  16      259.60      251.24     17.49 o 
   2 -10  16      853.56      873.26     44.38 o 
  -2  -9  16        3.01       -0.22      6.89 o 
  -1  -9  16        3.65        7.42      9.30 o 
   0  -9  16      616.22      617.82     32.93 o 
   1  -9  16        5.90        8.18      6.23 o 
   2  -9  16       21.57       29.65      7.63 o 
   3  -9  16       52.60       69.42     13.28 o 
  -3  -8  16       21.89       22.13     10.00 o 
  -2  -8  16      707.41      673.16     47.93 o 
  -1  -8  16       43.22       47.93     11.48 o 
   0  -8  16       34.29       46.45      8.54 o 
   1  -8  16       52.53       55.07     13.80 o 
   2  -8  16     1075.60     1111.84     54.81 o 
   3  -8  16      289.52      293.58     25.87 o 
  -3  -7  16      320.93      309.81     26.57 o 
  -2  -7  16        6.13        8.18      8.96 o 
  -1  -7  16      181.77      218.17     17.49 o 
   0  -7  16      246.54      239.46     16.36 o 
   1  -7  16      141.00      158.31     12.77 o 
   2  -7  16       13.62       21.21      8.56 o 
   3  -7  16       12.09       13.45      6.87 o 
  -4  -6  16       35.17       42.07     12.07 o 
  -3  -6  16      171.31      184.32     18.80 o 
  -2  -6  16      192.64      204.93     14.70 o 
  -1  -6  16      907.47      931.67     46.53 o 
   0  -6  16        0.69        0.25      5.31 o 
   1  -6  16      553.02      557.36     39.24 o 
   2  -6  16        6.06       14.41      7.76 o 
   3  -6  16      553.97      587.88     31.90 o 
   4  -6  16        0.91       -6.41      6.78 o 
  -4  -5  16       89.01       91.27     14.90 o 
  -3  -5  16      378.15      404.21     32.05 o 
  -2  -5  16        0.01       -1.87      5.02 o 
  -1  -5  16      191.83      206.11     14.99 o 
   0  -5  16        3.33       -1.55      5.11 o 
   1  -5  16      813.88      839.26     42.40 o 
   2  -5  16        4.50        6.97      9.30 o 
   3  -5  16      333.64      340.24     21.13 o 
   4  -5  16        0.09       -3.11      7.42 o 
  -3  -4  16      188.56      180.86     13.90 o 
  -2  -4  16      325.18      348.45     20.81 o 
  -1  -4  16      629.83      627.70     32.91 o 
   0  -4  16        5.55        6.75      7.35 o 
   1  -4  16      102.93      123.62     15.04 o 
   2  -4  16      336.59      342.55     20.80 o 
   3  -4  16      182.47      194.79     14.66 o 
   4  -4  16       30.28       39.78     11.68 o 
  -3  -3  16       80.65       85.30      9.81 o 
  -2  -3  16       14.13       14.96      5.99 o 
  -1  -3  16       22.97       18.33      6.27 o 
   0  -3  16      642.77      601.30     31.76 o 
   1  -3  16      254.09      271.44     17.57 o 
   2  -3  16       82.17       89.38      9.92 o 
   3  -3  16       51.65       50.75      8.69 o 
   4  -3  16      797.16      816.30     42.13 o 
  -4  -2  16        0.35       -5.27      8.04 o 
  -3  -2  16       15.42        8.25     12.28 o 
  -2  -2  16     1160.24     1132.00     73.18 o 
  -1  -2  16        2.83        9.51      6.62 o 
   0  -2  16       64.87       76.52      9.27 o 
   1  -2  16       22.18       22.94      7.12 o 
   2  -2  16      547.14      585.20     31.43 o 
   3  -2  16        8.59       11.47      6.22 o 
   4  -2  16       21.46       30.58      9.30 o 
  -4  -1  16      300.03      317.75     30.78 o 
  -3  -1  16      231.64      248.48     25.70 o 
  -2  -1  16       35.48       38.37      7.90 o 
  -1  -1  16       79.50       76.20      9.24 o 
   0  -1  16      674.20      699.65     36.37 o 
   1  -1  16       38.88       38.84      7.47 o 
   2  -1  16      131.50      123.22     11.56 o 
   3  -1  16       26.56       39.00      8.44 o 
   4  -1  16      450.41      467.28     40.91 o 
  -3   0  16      216.64      246.28     26.26 o 
  -2   0  16      464.34      510.82     28.12 o 
  -1   0  16      624.36      648.10     34.18 o 
   0   0  16       32.85       39.63      7.38 o 
   1   0  16      162.44      175.99     13.69 o 
   2   0  16       75.16       86.71     10.08 o 
   3   0  16      131.36      143.79     12.85 o 
  -3   1  16      159.66      164.42     21.74 o 
  -2   1  16        3.61        7.65      6.20 o 
  -1   1  16       99.74       88.89     10.22 o 
   0   1  16       95.61      119.83     11.52 o 
   1   1  16      743.48      783.19     63.13 o 
   2   1  16        4.68       10.04      6.38 o 
   3   1  16      241.88      250.44     26.60 o 
  -2   2  16      322.87      299.33     29.63 o 
  -1   2  16      553.86      575.45     31.00 o 
   0   2  16        5.36       13.33      7.36 o 
   1   2  16       21.91       29.34      7.69 o 
   2   2  16        5.93        7.04      6.16 o 
   3   2  16      391.94      407.88     37.18 o 
  -1   3  16       99.50      103.34     15.17 o 
   0   3  16      182.95      191.16     14.82 o 
   1   3  16      340.84      353.31     21.67 o 
   2   3  16        7.18       32.18     12.10 o 
   0   4  16       43.96       53.64     11.29 o 
   0  -9  17      664.06      701.27     55.02 o 
   0  -8  17        9.01        2.51      6.33 o 
   1  -8  17       22.51       22.78     18.12 o 
  -1  -7  17      208.45      212.85     15.72 o 
   0  -7  17      465.27      471.08     26.72 o 
   1  -7  17      117.57      110.01     11.42 o 
   2  -7  17       25.25       38.85     11.71 o 
  -2  -6  17      171.48      159.10     13.62 o 
  -1  -6  17       93.42      102.84     10.96 o 
   0  -6  17       24.19       24.47      6.95 o 
   1  -6  17      339.35      349.05     21.59 o 
   2  -6  17      337.52      353.41     29.04 o 
  -2  -5  17        1.25        3.88      6.01 o 
  -1  -5  17      426.92      424.09     24.60 o 
   0  -5  17        2.41        6.94      9.38 o 
   1  -5  17      263.85      290.89     19.47 o 
   2  -5  17        2.77        9.55      8.68 o 
  -3  -4  17      127.34      125.53     12.37 o 
  -2  -4  17       62.28       55.17      8.81 o 
  -1  -4  17      290.99      300.77     25.21 o 
   0  -4  17        0.94        5.97      7.37 o 
   1  -4  17      667.06      694.40     36.58 o 
   2  -4  17      119.12       96.41     10.68 o 
  -3  -3  17      280.99      283.87     19.02 o 
  -2  -3  17        2.19        1.73      8.40 o 
  -1  -3  17      294.61      305.75     19.74 o 
   0  -3  17      413.46      425.07     26.20 o 
   1  -3  17       82.80       93.81     10.51 o 
   2  -3  17        8.58        4.88      6.35 o 
  -2  -2  17      197.50      189.30     14.31 o 
  -1  -2  17       97.46      105.68     11.06 o 
   0  -2  17        1.81        6.60      5.68 o 
   1  -2  17       53.33       70.99      9.48 o 
   2  -2  17      966.18      991.34     73.19 o 
  -2  -1  17        1.37       10.14      6.23 o 
  -1  -1  17       79.19       85.92     10.44 o 
   0  -1  17      526.19      541.41     29.90 o 
   1  -1  17        6.24       16.89      6.88 o 
  -2   0  17      808.69      839.20     57.17 o 
  -1   0  17       40.78       38.91     10.42 o 
   0   0  17        2.29        4.91      6.24 o 
   1   0  17      186.33      164.24     20.93 o 
  -1   1  17      105.35      106.88     14.82 o 
                                                 
